# Supplementary material for: Extreme Ultraviolet Photoresponse of Organotin-Based Photoresists with Borate Counteranions
Source: ACS Appl Mater Interfaces. 2024 Aug 5;16(32):42947–56. doi: 10.1021/acsami.4c08636 (PMC11331440; doi:10.1021/acsami.4c08636)
Supplement: Supplementary file 2 — am4c08636_si_002.cif [file am4c08636_si_002.cif]

####################################################################### 
# 
# This file contains crystal structure data downloaded from the 
# Cambridge Structural Database (CSD) hosted by the Cambridge 
# Crystallographic Data Centre (CCDC).
# 
# Full information about CCDC data access policies and citation 
# guidelines are available at http://www.ccdc.cam.ac.uk/access/V1 
# 
# Audit and citation data items may have been added by the CCDC. 
# Please retain this information to preserve the provenance of 
# this file and to allow appropriate attribution of the data. 
# 
#######################################################################

data_20210127_SM_QE1509_2_0m_a
_database_code_depnum_ccdc_archive 'CCDC 2332946'
loop_
_audit_author_name
_audit_author_address
'Simon Mathew'
;University of Amsterdam
Netherlands
;
_audit_update_record             
;
2024-02-14 deposited with the CCDC.	2024-02-14 downloaded from the CCDC.
;
_publ_section_references         
;
Sheldrick, G.M. (2015). Acta Cryst. A71, 3-8.
Sheldrick, G.M. (2015). Acta Cryst. C71, 3-8.
;
_audit_contact_author_name       'Simon Mathew'
_audit_contact_author_email      ?
_audit_contact_author_address    'Universiteit van Amsterdam,  The Netherlands'
_audit_contact_author_phone      ?
_publ_contact_author_id_orcid    0000-0003-2480-3222
_audit_creation_method           
;
FinalCif V102 by Daniel Kratzert, Freiburg 2022,
https://dkratzert.de/finalcif.html
;
_shelx_SHELXL_version_number     2018/3
_chemical_name_systematic        ?
_chemical_name_common            ?
_chemical_formula_sum            'C96 H114 B2 F40 O20 Sn12'
_chemical_formula_moiety         "'C48 H114 O20 Sn12, 2(C24 B F20)'"
_chemical_formula_weight         3793.77
_chemical_melting_point          ?
_space_group_crystal_system      monoclinic
_space_group_IT_number           14
_space_group_name_H-M_alt        'P 21/n'
_space_group_name_Hall           '-P 2yn'
_shelx_space_group_comment       
;
The symmetry employed for this shelxl refinement is uniquely defined
by the following loop, which should always be used as a source of
symmetry information in preference to the above space-group names.
They are only intended as comments.
;

loop_
_space_group_symop_operation_xyz
'x, y, z'
'-x+1/2, y+1/2, -z+1/2'
'-x, -y, -z'
'x-1/2, -y-1/2, z-1/2'

_cell_length_a                   15.1358(12)
_cell_length_b                   14.5032(12)
_cell_length_c                   27.104(2)
_cell_angle_alpha                90
_cell_angle_beta                 96.323(4)
_cell_angle_gamma                90
_cell_volume                     5913.6(8)
_cell_formula_units_Z            2
_cell_measurement_temperature    100(2)
_cell_measurement_reflns_used    9963
_cell_measurement_theta_min      2.558
_cell_measurement_theta_max      32.038
_exptl_crystal_description       block
_exptl_crystal_colour            colourless
_exptl_crystal_recrystallization_method 
'recrystallized from a toluene solution upon addition of trifluorotoluene'
_exptl_crystal_density_meas      ?
_exptl_crystal_density_method    ?
_exptl_crystal_density_diffrn    2.131
_exptl_crystal_F_000             3640
_exptl_crystal_size_max          0.135
_exptl_crystal_size_mid          0.124
_exptl_crystal_size_min          0.105
_exptl_absorpt_coefficient_mu    2.612
_exptl_absorpt_correction_type   multi-scan
_exptl_absorpt_correction_T_min  0.7124
_exptl_absorpt_correction_T_max  0.7439
_exptl_absorpt_process_details   
;
SADABS-2016/2 - Bruker AXS area detector scaling and absorption correction:
Krause, L., Herbst-Irmer, R., Sheldrick G.M. & Stalke D., J. Appl. Cryst. 48
(2015) 3-10
;
_exptl_absorpt_special_details   ?
_shelx_estimated_absorpt_T_min   0.719
_shelx_estimated_absorpt_T_max   0.771
_exptl_transmission_factor_min   ?
_exptl_transmission_factor_max   ?
_exptl_special_details           ?
_diffrn_ambient_temperature      100(2)
_diffrn_ambient_environment      N~2~
_diffrn_radiation_type           MoK\a
_diffrn_radiation_wavelength     0.71073
_diffrn_radiation_monochromator  'TRIUMPH graphite monochromator'
_olex2_diffrn_ambient_temperature_device 'Oxford Cryostream 700'
_diffrn_measurement_ambient_temperature_device_make 'Oxford Cryostream 700'
_diffrn_radiation_probe          x-ray
_diffrn_source                   'Sealed Tube'
_diffrn_source_type              ?
_diffrn_source_voltage           50.0
_diffrn_source_current           20.0
_diffrn_detector                 CPAD
_diffrn_detector_type            'Bruker PHOTON III'
_diffrn_detector_area_resol_mean 7.41
_diffrn_measurement_device       'three-circle diffractometer'
_diffrn_measurement_device_type  'Bruker D8 Quest ECO'
_diffrn_measurement_method       ?
_diffrn_measurement_specimen_support 'MiTeGen micromount'
_diffrn_reflns_number            489620
_diffrn_reflns_av_unetI/netI     0.0365
_diffrn_reflns_av_R_equivalents  0.0869
_diffrn_reflns_theta_min         2.145
_diffrn_reflns_theta_max         32.071
_diffrn_reflns_theta_full        25.242
_diffrn_reflns_limit_h_min       -22
_diffrn_reflns_limit_h_max       22
_diffrn_reflns_limit_k_min       -21
_diffrn_reflns_limit_k_max       21
_diffrn_reflns_limit_l_min       -40
_diffrn_reflns_limit_l_max       40
_diffrn_measured_fraction_theta_max 0.997
_diffrn_measured_fraction_theta_full 0.999
_diffrn_reflns_Laue_measured_fraction_max 0.997
_diffrn_reflns_Laue_measured_fraction_full 0.999
_diffrn_reflns_point_group_measured_fraction_max 0.997
_diffrn_reflns_point_group_measured_fraction_full 0.999
_reflns_number_total             20597
_reflns_number_gt                18008
_reflns_threshold_expression     'I > 2\s(I)'
_reflns_Friedel_coverage         0.000
_reflns_Friedel_fraction_max     .
_reflns_Friedel_fraction_full    .
_reflns_special_details          
;
 Reflections were merged by SHELXL according to the crystal
 class for the calculation of statistics and refinement.
 
 _reflns_Friedel_fraction is defined as the number of unique
 Friedel pairs measured divided by the number that would be
 possible theoretically, ignoring centric projections and
 systematic absences.
;
_computing_data_collection       'Bruker BIS V6.2.14/2020-04-30'
_computing_cell_refinement       'SAINT V8.40B'
_computing_data_reduction        'SAINT V8.40B'
_computing_structure_solution    'SHELXT 2018/2 (Sheldrick, 2018)'
_computing_structure_refinement  'SHELXL-2018/3 (Sheldrick, 2018)'
_computing_molecular_graphics    'ShelXle (H\"ubschle 2011)'
_computing_publication_material  ?
_refine_special_details          ?
_refine_ls_structure_factor_coef Fsqd
_refine_ls_matrix_type           full
_refine_ls_weighting_scheme      calc
_refine_ls_weighting_details     
'w=1/[\s^2^(Fo^2^)+69.1688P] where P=(Fo^2^+2Fc^2^)/3'
_atom_sites_solution_primary     direct
_atom_sites_solution_secondary   difmap
_atom_sites_solution_hydrogens   difmap
_refine_ls_hydrogen_treatment    constr
_refine_ls_number_reflns         20597
_refine_ls_number_parameters     827
_refine_ls_number_restraints     6
_refine_ls_R_factor_all          0.0801
_refine_ls_R_factor_gt           0.0669
_refine_ls_wR_factor_ref         0.1099
_refine_ls_wR_factor_gt          0.1065
_refine_ls_goodness_of_fit_ref   1.328
_refine_ls_restrained_S_all      1.328
_refine_ls_shift/su_max          0.004
_refine_ls_shift/su_mean         0.000
_refine_diff_density_max         1.440
_refine_diff_density_min         -1.848
_refine_diff_density_rms         0.233
_refine_ls_extinction_method     none
_refine_ls_extinction_coef       .

loop_
_atom_type_symbol
_atom_type_description
_atom_type_scat_dispersion_real
_atom_type_scat_dispersion_imag
_atom_type_scat_source
C C 0.0033 0.0016 'International Tables Vol C Tables 4.2.6.8 and 6.1.1.4'
H H 0.0000 0.0000 'International Tables Vol C Tables 4.2.6.8 and 6.1.1.4'
B B 0.0013 0.0007 'International Tables Vol C Tables 4.2.6.8 and 6.1.1.4'
F F 0.0171 0.0103 'International Tables Vol C Tables 4.2.6.8 and 6.1.1.4'
O O 0.0106 0.0060 'International Tables Vol C Tables 4.2.6.8 and 6.1.1.4'
Sn Sn -0.6537 1.4246 'International Tables Vol C Tables 4.2.6.8 and 6.1.1.4'

_geom_special_details            
;
 All esds (except the esd in the dihedral angle between two l.s. planes)
 are estimated using the full covariance matrix.  The cell esds are taken
 into account individually in the estimation of esds in distances, angles
 and torsion angles; correlations between esds in cell parameters are only
 used when they are defined by crystal symmetry.  An approximate (isotropic)
 treatment of cell esds is used for estimating esds involving l.s. planes.
;

loop_
_atom_site_label
_atom_site_type_symbol
_atom_site_fract_x
_atom_site_fract_y
_atom_site_fract_z
_atom_site_U_iso_or_equiv
_atom_site_adp_type
_atom_site_occupancy
_atom_site_site_symmetry_order
_atom_site_calc_flag
_atom_site_refinement_flags_posn
_atom_site_refinement_flags_adp
_atom_site_refinement_flags_occupancy
_atom_site_disorder_assembly
_atom_site_disorder_group
Sn1A Sn 0.38729(4) 0.29544(6) 0.50439(3) 0.00762(11) Uani 0.9418(15) 1 d . . P
A 1
Sn2A Sn 0.56509(3) 0.39599(4) 0.60058(2) 0.00793(8) Uani 0.9418(15) 1 d . . P A
1
Sn3A Sn 0.49775(4) 0.60534(3) 0.60427(2) 0.00800(9) Uani 0.9418(15) 1 d . . P A
1
Sn4A Sn 0.39783(2) 0.69122(2) 0.50422(2) 0.00790(9) Uani 0.9418(15) 1 d . . P A
1
Sn5A Sn 0.28608(3) 0.47484(3) 0.44596(2) 0.00824(9) Uani 0.9418(15) 1 d . . P A
1
Sn6A Sn 0.32353(5) 0.47441(5) 0.56985(3) 0.00807(11) Uani 0.9418(15) 1 d . . P
A 1
Sn1B Sn 0.4142(10) 0.2858(13) 0.5067(7) 0.026(3) Uani 0.0582(15) 1 d . . P A 2
Sn2B Sn 0.5381(6) 0.3648(7) 0.6027(3) 0.0175(17) Uani 0.0582(15) 1 d . . P A 2
Sn3B Sn 0.5258(6) 0.6278(7) 0.5963(4) 0.0178(18) Uani 0.0582(15) 1 d . . P A 2
Sn4B Sn 0.3524(5) 0.6516(5) 0.5166(3) 0.0166(18) Uani 0.0582(15) 1 d . U P A 2
Sn5B Sn 0.3106(7) 0.4930(6) 0.4346(4) 0.0171(18) Uani 0.0582(15) 1 d . . P A 2
Sn6B Sn 0.3349(13) 0.4491(10) 0.5742(7) 0.025(3) Uani 0.0582(15) 1 d . . P A 2
O1A O 0.5101(3) 0.3070(3) 0.54826(14) 0.0137(7) Uani 1 1 d . . . . .
O2A O 0.6093(2) 0.5309(3) 0.60007(13) 0.0122(7) Uani 1 1 d . . . . .
O3A O 0.5196(3) 0.6939(3) 0.54807(14) 0.0141(7) Uani 1 1 d . . . . .
O4A O 0.3388(2) 0.6094(3) 0.44956(13) 0.0125(7) Uani 1 1 d . . . . .
O5A O 0.2811(3) 0.3285(3) 0.44999(15) 0.0179(8) Uani 1 1 d . . . . .
H5A H 0.240773 0.287678 0.431686 0.027 Uiso 1 1 calc R U . A 1
O6A O 0.3780(2) 0.4387(3) 0.50540(14) 0.0122(7) Uani 1 1 d . . . . .
O7A O 0.4531(2) 0.4687(3) 0.60834(14) 0.0127(7) Uani 1 1 d . . . . .
O8A O 0.3738(3) 0.6091(3) 0.56216(14) 0.0141(7) Uani 1 1 d . . . . .
O9A O 0.2221(3) 0.4999(3) 0.51045(14) 0.0158(7) Uani 1 1 d . . . . .
H9A H 0.162259 0.518137 0.512397 0.024 Uiso 1 1 calc R U . A 1
O10A O 0.3161(3) 0.3294(3) 0.56522(16) 0.0187(8) Uani 1 1 d . . . . .
H10A H 0.287430 0.288498 0.585716 0.028 Uiso 1 1 calc R U . A 1
C11A C 0.3672(4) 0.1508(4) 0.5109(2) 0.0183(11) Uani 1 1 d . . . . .
H11A H 0.381448 0.133940 0.546280 0.022 Uiso 1 1 calc R U . A 1
H11B H 0.303144 0.138249 0.501971 0.022 Uiso 1 1 calc R U . A 1
C12A C 0.4184(4) 0.0873(4) 0.4808(2) 0.0182(11) Uani 1 1 d . . . . .
H12A H 0.412336 0.023505 0.492996 0.022 Uiso 1 1 calc R U . . .
H12B H 0.482110 0.104012 0.486362 0.022 Uiso 1 1 calc R U . . .
C13A C 0.3889(5) 0.0893(5) 0.4253(2) 0.0263(13) Uani 1 1 d . . . . .
H13A H 0.324795 0.074296 0.419511 0.032 Uiso 1 1 calc R U . . .
H13B H 0.397058 0.152406 0.412585 0.032 Uiso 1 1 calc R U . . .
C14A C 0.4404(7) 0.0218(5) 0.3964(3) 0.044(2) Uani 1 1 d . . . . .
H14A H 0.416123 0.022556 0.361396 0.066 Uiso 1 1 calc R U . . .
H14B H 0.434990 -0.040364 0.409917 0.066 Uiso 1 1 calc R U . . .
H14C H 0.503128 0.039818 0.399441 0.066 Uiso 1 1 calc R U . . .
C21A C 0.6250(4) 0.3201(4) 0.6628(2) 0.0185(11) Uani 1 1 d . . . . .
H21A H 0.678321 0.353552 0.677726 0.022 Uiso 1 1 calc R U . A 1
H21B H 0.582654 0.315967 0.688045 0.022 Uiso 1 1 calc R U . A 1
C22A C 0.6516(4) 0.2235(4) 0.6488(3) 0.0241(13) Uani 1 1 d . . . . .
H22A H 0.680792 0.226588 0.617842 0.029 Uiso 1 1 calc R U . . .
H22B H 0.597459 0.185286 0.641965 0.029 Uiso 1 1 calc R U . . .
C23A C 0.7150(5) 0.1768(5) 0.6894(3) 0.0320(16) Uani 1 1 d . . . . .
H23A H 0.691546 0.185717 0.721729 0.038 Uiso 1 1 calc R U . . .
H23B H 0.715866 0.109767 0.682675 0.038 Uiso 1 1 calc R U . . .
C24A C 0.8096(5) 0.2133(6) 0.6931(3) 0.0389(18) Uani 1 1 d . . . . .
H24A H 0.835134 0.200221 0.662181 0.058 Uiso 1 1 calc R U . . .
H24B H 0.845357 0.183117 0.720864 0.058 Uiso 1 1 calc R U . . .
H24C H 0.809263 0.280029 0.698752 0.058 Uiso 1 1 calc R U . . .
C31A C 0.5049(4) 0.6796(4) 0.67189(19) 0.0139(10) Uani 1 1 d . . . . .
H31A H 0.484520 0.639172 0.697796 0.017 Uiso 1 1 calc R U . A 1
H31B H 0.567777 0.695743 0.682271 0.017 Uiso 1 1 calc R U . A 1
C32A C 0.4494(4) 0.7681(4) 0.6689(2) 0.0144(10) Uani 1 1 d . . . . .
H32A H 0.467951 0.808138 0.642296 0.017 Uiso 1 1 calc R U . . .
H32B H 0.385906 0.752348 0.660218 0.017 Uiso 1 1 calc R U . . .
C33A C 0.4604(4) 0.8205(4) 0.7181(2) 0.0165(10) Uani 1 1 d . . . . .
H33A H 0.449887 0.777669 0.745298 0.020 Uiso 1 1 calc R U . . .
H33B H 0.522251 0.843227 0.724437 0.020 Uiso 1 1 calc R U . . .
C34A C 0.3976(4) 0.9011(4) 0.7187(2) 0.0229(12) Uani 1 1 d . . . . .
H34A H 0.403981 0.941071 0.690165 0.034 Uiso 1 1 calc R U . . .
H34B H 0.411617 0.936146 0.749467 0.034 Uiso 1 1 calc R U . . .
H34C H 0.336313 0.878389 0.716834 0.034 Uiso 1 1 calc R U . . .
C41A C 0.3314(4) 0.8204(4) 0.5014(2) 0.0181(11) Uani 1 1 d . . . . .
H41A H 0.352814 0.856178 0.531418 0.022 Uiso 1 1 calc R U . A 1
H41B H 0.347422 0.855145 0.472194 0.022 Uiso 1 1 calc R U . A 1
C42A C 0.2302(4) 0.8128(4) 0.4980(2) 0.0218(12) Uani 1 1 d . . . . .
H42A H 0.212875 0.790926 0.530209 0.026 Uiso 1 1 calc R U . . .
H42B H 0.209212 0.766865 0.472334 0.026 Uiso 1 1 calc R U . . .
C43A C 0.1858(4) 0.9057(5) 0.4851(2) 0.0223(12) Uani 1 1 d . . . . .
H43A H 0.212747 0.953343 0.508195 0.027 Uiso 1 1 calc R U . . .
H43B H 0.196891 0.923577 0.451023 0.027 Uiso 1 1 calc R U . . .
C44A C 0.0870(5) 0.9025(6) 0.4881(3) 0.0367(17) Uani 1 1 d . . . . .
H44A H 0.060779 0.962625 0.478715 0.055 Uiso 1 1 calc R U . . .
H44B H 0.075750 0.887515 0.522084 0.055 Uiso 1 1 calc R U . . .
H44C H 0.060101 0.855130 0.465349 0.055 Uiso 1 1 calc R U . . .
C51A C 0.1778(4) 0.4884(4) 0.38931(19) 0.0150(10) Uani 1 1 d . . . . .
H51A H 0.202103 0.491571 0.356896 0.018 Uiso 1 1 calc R U . A 1
H51B H 0.141105 0.431903 0.389195 0.018 Uiso 1 1 calc R U . A 1
C52A C 0.1176(4) 0.5712(4) 0.3935(2) 0.0180(11) Uani 1 1 d . . . . .
H52A H 0.153184 0.628418 0.392919 0.022 Uiso 1 1 calc R U . . .
H52B H 0.092318 0.568730 0.425602 0.022 Uiso 1 1 calc R U . . .
C53A C 0.0419(4) 0.5744(4) 0.3513(2) 0.0198(11) Uani 1 1 d . . . . .
H53A H 0.067209 0.576824 0.319192 0.024 Uiso 1 1 calc R U . . .
H53B H 0.006356 0.517177 0.351869 0.024 Uiso 1 1 calc R U . . .
C54A C -0.0189(4) 0.6572(6) 0.3551(3) 0.0300(15) Uani 1 1 d . . . . .
H54A H 0.015393 0.714113 0.353137 0.045 Uiso 1 1 calc R U . . .
H54B H -0.044192 0.655162 0.386855 0.045 Uiso 1 1 calc R U . . .
H54C H -0.066983 0.655490 0.327780 0.045 Uiso 1 1 calc R U . . .
C61A C 0.2469(4) 0.4970(4) 0.6300(2) 0.0157(10) Uani 1 1 d . . . . .
H61A H 0.191893 0.530545 0.617658 0.019 Uiso 1 1 calc R U . A 1
H61B H 0.229326 0.436678 0.642949 0.019 Uiso 1 1 calc R U . A 1
C62A C 0.2968(4) 0.5520(5) 0.6724(2) 0.0205(12) Uani 1 1 d . . . . .
H62A H 0.353499 0.520298 0.683207 0.025 Uiso 1 1 calc R U . . .
H62B H 0.311311 0.613587 0.659714 0.025 Uiso 1 1 calc R U . . .
C63A C 0.2456(4) 0.5645(5) 0.7170(2) 0.0212(12) Uani 1 1 d . . . . .
H63A H 0.190463 0.599537 0.706786 0.025 Uiso 1 1 calc R U . . .
H63B H 0.228294 0.503190 0.728801 0.025 Uiso 1 1 calc R U . . .
C64A C 0.2989(5) 0.6146(6) 0.7589(2) 0.0322(16) Uani 1 1 d . . . . .
H64A H 0.305609 0.679355 0.749722 0.048 Uiso 1 1 calc R U . . .
H64B H 0.357682 0.586023 0.765443 0.048 Uiso 1 1 calc R U . . .
H64C H 0.268024 0.610940 0.788773 0.048 Uiso 1 1 calc R U . . .
F2E F 0.1157(2) 0.1111(2) 0.42556(13) 0.0201(7) Uani 1 1 d . . . . .
F3E F 0.1437(2) 0.1986(3) 0.51230(13) 0.0247(8) Uani 1 1 d . . . . .
F4E F 0.0652(3) 0.3651(3) 0.52537(13) 0.0256(8) Uani 1 1 d . . . . .
F5E F -0.0443(3) 0.4397(3) 0.44973(14) 0.0235(8) Uani 1 1 d . . . . .
F6E F -0.0705(2) 0.3562(2) 0.36250(13) 0.0196(7) Uani 1 1 d . . . . .
F8E F -0.1770(2) 0.1988(3) 0.35617(13) 0.0210(7) Uani 1 1 d . . . . .
F9E F -0.2890(2) 0.0797(3) 0.39118(14) 0.0255(8) Uani 1 1 d . . . . .
F10E F -0.2406(3) -0.0992(3) 0.40849(14) 0.0289(9) Uani 1 1 d . . . . .
F11E F -0.0748(3) -0.1542(3) 0.39221(15) 0.0270(8) Uani 1 1 d . . . . .
F12E F 0.0401(2) -0.0380(2) 0.36023(14) 0.0217(7) Uani 1 1 d . . . . .
F14E F 0.1990(2) 0.2276(2) 0.36268(12) 0.0186(7) Uani 1 1 d . . . . .
F15E F 0.3338(2) 0.1708(3) 0.31744(14) 0.0248(8) Uani 1 1 d . . . . .
F16E F 0.3119(2) 0.0377(3) 0.24547(14) 0.0235(8) Uani 1 1 d . . . . .
F17E F 0.1475(3) -0.0332(2) 0.21920(13) 0.0225(7) Uani 1 1 d . . . . .
F18E F 0.0088(2) 0.0252(2) 0.26263(13) 0.0186(7) Uani 1 1 d . . . . .
F20E F 0.0789(2) 0.3374(2) 0.30504(12) 0.0174(7) Uani 1 1 d . . . . .
F21E F 0.0368(2) 0.4285(3) 0.22077(14) 0.0231(8) Uani 1 1 d . . . . .
F22E F -0.0988(3) 0.3692(3) 0.15393(14) 0.0280(8) Uani 1 1 d . . . . .
F23E F -0.1950(3) 0.2185(3) 0.17572(13) 0.0261(8) Uani 1 1 d . . . . .
F24E F -0.1557(2) 0.1272(2) 0.25977(13) 0.0207(7) Uani 1 1 d . . . . .
C1E C 0.0233(4) 0.2293(4) 0.3884(2) 0.0139(10) Uani 1 1 d . . . . .
C2E C 0.0755(4) 0.1933(4) 0.4294(2) 0.0148(10) Uani 1 1 d . . . . .
C3E C 0.0913(4) 0.2377(4) 0.4750(2) 0.0170(11) Uani 1 1 d . . . . .
C4E C 0.0509(4) 0.3203(4) 0.48168(19) 0.0147(10) Uani 1 1 d . . . . .
C5E C -0.0035(4) 0.3582(4) 0.4433(2) 0.0161(10) Uani 1 1 d . . . . .
C6E C -0.0159(4) 0.3133(4) 0.3981(2) 0.0156(10) Uani 1 1 d . . . . .
C7E C -0.0632(4) 0.0872(4) 0.35443(19) 0.0132(9) Uani 1 1 d . . . . .
C8E C -0.1490(4) 0.1118(4) 0.3643(2) 0.0165(10) Uani 1 1 d . . . . .
C9E C -0.2079(4) 0.0513(5) 0.3822(2) 0.0189(11) Uani 1 1 d . . . . .
C10E C -0.1828(4) -0.0395(4) 0.3916(2) 0.0184(11) Uani 1 1 d . . . . .
C11E C -0.0994(4) -0.0665(4) 0.3835(2) 0.0184(11) Uani 1 1 d . . . . .
C12E C -0.0412(4) -0.0037(4) 0.3660(2) 0.0166(10) Uani 1 1 d . . . . .
C13E C 0.0952(3) 0.1264(4) 0.31692(18) 0.0117(9) Uani 1 1 d . . . . .
C14E C 0.1810(4) 0.1604(4) 0.3283(2) 0.0150(10) Uani 1 1 d . . . . .
C15E C 0.2536(4) 0.1319(4) 0.3051(2) 0.0164(10) Uani 1 1 d . . . . .
C16E C 0.2432(4) 0.0646(4) 0.2689(2) 0.0158(10) Uani 1 1 d . . . . .
C17E C 0.1598(4) 0.0292(4) 0.2563(2) 0.0149(10) Uani 1 1 d . . . . .
C18E C 0.0895(3) 0.0602(4) 0.27921(19) 0.0127(9) Uani 1 1 d . . . . .
C19E C -0.0364(3) 0.2281(4) 0.28790(19) 0.0126(9) Uani 1 1 d . . . . .
C20E C 0.0085(3) 0.3062(4) 0.2746(2) 0.0137(10) Uani 1 1 d . . . . .
C21E C -0.0109(4) 0.3543(4) 0.2309(2) 0.0166(10) Uani 1 1 d . . . . .
C22E C -0.0799(4) 0.3241(4) 0.1973(2) 0.0196(11) Uani 1 1 d . . . . .
C23E C -0.1271(4) 0.2471(4) 0.2086(2) 0.0182(11) Uani 1 1 d . . . . .
C24E C -0.1059(4) 0.2016(4) 0.2529(2) 0.0142(10) Uani 1 1 d . . . . .
B1E B 0.0042(4) 0.1673(4) 0.3370(2) 0.0120(10) Uani 1 1 d . . . . .

loop_
_atom_site_aniso_label
_atom_site_aniso_U_11
_atom_site_aniso_U_22
_atom_site_aniso_U_33
_atom_site_aniso_U_23
_atom_site_aniso_U_13
_atom_site_aniso_U_12
Sn1A 0.0082(3) 0.0068(2) 0.0080(2) -0.00058(16) 0.0014(2) -0.0009(2)
Sn2A 0.0088(2) 0.00837(19) 0.00656(16) -0.00019(14) 0.00063(14) 0.00089(16)
Sn3A 0.0089(2) 0.00831(19) 0.00680(17) -0.00147(14) 0.00112(15) 0.00068(15)
Sn4A 0.00879(17) 0.00698(16) 0.00799(16) -0.00069(12) 0.00116(12) 0.00135(12)
Sn5A 0.0075(2) 0.0091(2) 0.00795(19) -0.00037(15) 0.00043(14) -0.00009(15)
Sn6A 0.0082(2) 0.0089(3) 0.0074(2) -0.0010(2) 0.00235(16) -0.0001(2)
Sn1B 0.030(8) 0.024(5) 0.023(5) -0.004(4) -0.009(6) 0.004(6)
Sn2B 0.011(4) 0.019(4) 0.022(4) 0.005(3) 0.003(3) -0.002(3)
Sn3B 0.012(4) 0.021(4) 0.020(4) -0.006(3) 0.001(3) 0.001(3)
Sn4B 0.016(2) 0.018(2) 0.0167(19) -0.0006(9) 0.0036(9) 0.0000(9)
Sn5B 0.024(5) 0.009(3) 0.019(4) -0.002(3) 0.007(3) -0.004(3)
Sn6B 0.030(7) 0.022(7) 0.026(6) 0.005(5) 0.014(4) 0.007(5)
O1A 0.0145(18) 0.0143(18) 0.0121(17) -0.0026(14) 0.0009(14) -0.0010(14)
O2A 0.0110(16) 0.0151(17) 0.0101(16) -0.0021(14) -0.0013(13) 0.0026(14)
O3A 0.0145(18) 0.0119(17) 0.0164(18) -0.0007(14) 0.0045(14) 0.0000(14)
O4A 0.0135(17) 0.0131(17) 0.0103(16) -0.0016(14) -0.0015(13) 0.0019(14)
O5A 0.022(2) 0.0129(18) 0.0173(19) -0.0013(15) -0.0021(16) -0.0041(15)
O6A 0.0108(17) 0.0144(17) 0.0108(16) 0.0002(14) -0.0014(13) -0.0001(14)
O7A 0.0124(17) 0.0150(17) 0.0108(16) -0.0008(14) 0.0011(13) 0.0003(14)
O8A 0.0144(18) 0.0132(17) 0.0152(18) -0.0005(14) 0.0043(14) -0.0006(14)
O9A 0.0128(17) 0.023(2) 0.0121(17) 0.0001(15) 0.0024(14) 0.0005(15)
O10A 0.024(2) 0.0131(18) 0.021(2) 0.0033(15) 0.0092(16) -0.0008(16)
C11A 0.021(3) 0.014(2) 0.021(3) 0.003(2) 0.005(2) -0.009(2)
C12A 0.020(3) 0.013(2) 0.022(3) 0.001(2) 0.004(2) 0.002(2)
C13A 0.033(3) 0.023(3) 0.024(3) -0.007(2) 0.005(3) -0.001(3)
C14A 0.085(7) 0.017(3) 0.035(4) -0.004(3) 0.026(4) -0.007(4)
C21A 0.022(3) 0.021(3) 0.011(2) 0.000(2) -0.003(2) 0.002(2)
C22A 0.027(3) 0.016(3) 0.030(3) 0.004(2) 0.001(3) 0.002(2)
C23A 0.031(4) 0.026(3) 0.038(4) 0.017(3) -0.001(3) 0.008(3)
C24A 0.034(4) 0.034(4) 0.049(5) 0.012(4) 0.002(3) 0.003(3)
C31A 0.017(2) 0.014(2) 0.010(2) -0.0020(18) 0.0000(18) 0.0024(19)
C32A 0.017(3) 0.014(2) 0.012(2) -0.0027(18) 0.0001(19) 0.0010(19)
C33A 0.018(3) 0.017(3) 0.015(2) -0.009(2) 0.001(2) 0.002(2)
C34A 0.025(3) 0.019(3) 0.024(3) -0.010(2) 0.003(2) 0.004(2)
C41A 0.020(3) 0.014(2) 0.020(3) 0.000(2) 0.002(2) 0.003(2)
C42A 0.019(3) 0.022(3) 0.024(3) 0.004(2) 0.001(2) 0.002(2)
C43A 0.019(3) 0.026(3) 0.022(3) 0.004(2) 0.002(2) 0.006(2)
C44A 0.026(3) 0.046(5) 0.039(4) 0.013(3) 0.004(3) 0.014(3)
C51A 0.016(2) 0.017(2) 0.012(2) -0.0040(19) -0.0003(18) 0.002(2)
C52A 0.018(3) 0.019(3) 0.016(2) -0.005(2) -0.001(2) 0.004(2)
C53A 0.018(3) 0.021(3) 0.019(3) 0.005(2) -0.003(2) 0.004(2)
C54A 0.022(3) 0.047(4) 0.022(3) 0.005(3) 0.005(2) 0.016(3)
C61A 0.012(2) 0.018(2) 0.018(2) 0.003(2) 0.0057(19) 0.002(2)
C62A 0.017(3) 0.030(3) 0.016(3) -0.002(2) 0.006(2) -0.003(2)
C63A 0.020(3) 0.028(3) 0.016(3) -0.002(2) 0.005(2) 0.006(2)
C64A 0.025(3) 0.052(5) 0.019(3) -0.005(3) 0.002(2) 0.009(3)
F2E 0.0231(17) 0.0195(17) 0.0177(16) 0.0019(13) 0.0019(13) 0.0089(14)
F3E 0.0232(18) 0.037(2) 0.0136(16) 0.0067(15) -0.0010(13) 0.0068(16)
F4E 0.031(2) 0.034(2) 0.0112(16) -0.0113(15) 0.0034(14) -0.0036(17)
F5E 0.029(2) 0.0187(17) 0.0225(18) -0.0070(14) 0.0043(15) 0.0063(15)
F6E 0.0221(17) 0.0187(17) 0.0169(16) -0.0004(13) -0.0024(13) 0.0077(14)
F8E 0.0187(17) 0.0231(18) 0.0212(17) -0.0002(14) 0.0030(13) 0.0063(14)
F9E 0.0123(16) 0.045(2) 0.0205(18) 0.0022(16) 0.0061(13) -0.0007(16)
F10E 0.0209(18) 0.040(2) 0.0250(19) 0.0120(17) 0.0006(15) -0.0108(17)
F11E 0.034(2) 0.0173(17) 0.031(2) 0.0039(15) 0.0085(17) -0.0040(16)
F12E 0.0203(17) 0.0181(17) 0.0287(19) 0.0041(14) 0.0115(14) 0.0029(14)
F14E 0.0160(16) 0.0244(18) 0.0148(15) -0.0091(13) -0.0011(12) -0.0037(13)
F15E 0.0120(16) 0.040(2) 0.0221(18) -0.0061(16) 0.0011(13) -0.0046(15)
F16E 0.0164(16) 0.031(2) 0.0246(18) -0.0004(15) 0.0097(14) 0.0048(15)
F17E 0.0287(19) 0.0196(17) 0.0204(17) -0.0092(14) 0.0079(14) -0.0010(15)
F18E 0.0158(16) 0.0193(16) 0.0210(16) -0.0095(13) 0.0033(13) -0.0048(13)
F20E 0.0143(15) 0.0189(16) 0.0179(16) -0.0006(13) -0.0032(12) -0.0051(13)
F21E 0.0242(18) 0.0197(17) 0.0252(18) 0.0075(14) 0.0010(15) -0.0023(14)
F22E 0.033(2) 0.033(2) 0.0170(17) 0.0101(15) -0.0037(15) -0.0005(17)
F23E 0.0246(19) 0.036(2) 0.0158(17) -0.0020(15) -0.0078(14) -0.0031(16)
F24E 0.0179(16) 0.0205(17) 0.0226(17) -0.0020(14) -0.0032(13) -0.0049(14)
C1E 0.013(2) 0.015(2) 0.014(2) -0.0004(19) 0.0030(18) 0.0016(19)
C2E 0.015(2) 0.017(2) 0.012(2) 0.0002(19) 0.0003(18) 0.002(2)
C3E 0.014(2) 0.026(3) 0.010(2) 0.002(2) 0.0008(19) 0.000(2)
C4E 0.013(2) 0.022(3) 0.009(2) -0.0037(19) 0.0018(18) 0.000(2)
C5E 0.019(3) 0.016(2) 0.014(2) -0.003(2) 0.005(2) 0.001(2)
C6E 0.012(2) 0.019(3) 0.016(2) -0.002(2) 0.0004(19) 0.003(2)
C7E 0.013(2) 0.015(2) 0.012(2) -0.0025(18) 0.0016(18) 0.0012(19)
C8E 0.013(2) 0.021(3) 0.016(2) -0.004(2) 0.0009(19) -0.001(2)
C9E 0.012(2) 0.033(3) 0.012(2) -0.002(2) 0.0001(19) -0.002(2)
C10E 0.018(3) 0.028(3) 0.010(2) 0.000(2) 0.0030(19) -0.006(2)
C11E 0.019(3) 0.018(3) 0.019(3) 0.001(2) 0.002(2) -0.006(2)
C12E 0.014(2) 0.019(3) 0.016(2) -0.001(2) 0.0019(19) 0.001(2)
C13E 0.013(2) 0.015(2) 0.008(2) 0.0003(17) 0.0040(17) -0.0002(18)
C14E 0.016(2) 0.016(2) 0.011(2) -0.0013(19) -0.0012(19) -0.001(2)
C15E 0.009(2) 0.024(3) 0.016(2) 0.002(2) -0.0003(18) -0.001(2)
C16E 0.014(2) 0.020(3) 0.014(2) 0.002(2) 0.0058(19) 0.005(2)
C17E 0.018(3) 0.015(2) 0.012(2) -0.0023(19) 0.0040(19) 0.000(2)
C18E 0.012(2) 0.014(2) 0.012(2) 0.0015(18) 0.0030(18) -0.0010(18)
C19E 0.011(2) 0.015(2) 0.012(2) 0.0004(18) 0.0009(18) 0.0015(18)
C20E 0.012(2) 0.015(2) 0.014(2) -0.0014(19) -0.0010(18) 0.0001(19)
C21E 0.016(3) 0.017(3) 0.016(2) 0.000(2) 0.001(2) -0.001(2)
C22E 0.022(3) 0.026(3) 0.010(2) 0.001(2) -0.002(2) 0.002(2)
C23E 0.014(2) 0.026(3) 0.013(2) -0.006(2) -0.0029(19) 0.002(2)
C24E 0.014(2) 0.015(2) 0.013(2) -0.0028(19) 0.0017(18) -0.0007(19)
B1E 0.009(2) 0.015(3) 0.011(2) -0.001(2) 0.0001(19) 0.001(2)

loop_
_geom_bond_atom_site_label_1
_geom_bond_atom_site_label_2
_geom_bond_distance
_geom_bond_site_symmetry_2
_geom_bond_publ_flag
Sn1A O6A 2.083(4) . ?
Sn1A O1A 2.100(4) . ?
Sn1A O5A 2.113(4) . ?
Sn1A O3A 2.115(4) 3_666 ?
Sn1A O10A 2.124(4) . ?
Sn1A C11A 2.130(6) . ?
Sn1A Sn4A 3.2919(8) 3_666 ?
Sn2A O1A 2.027(4) . ?
Sn2A O7A 2.027(4) . ?
Sn2A O2A 2.069(4) . ?
Sn2A O4A 2.099(4) 3_666 ?
Sn2A C21A 2.130(6) . ?
Sn2A Sn3A 3.2078(7) . ?
Sn2A Sn4A 3.2146(6) 3_666 ?
Sn2A Sn5A 3.2865(7) 3_666 ?
Sn3A O2A 2.017(4) . ?
Sn3A O3A 2.047(4) . ?
Sn3A O8A 2.087(4) . ?
Sn3A O7A 2.100(4) . ?
Sn3A C31A 2.118(5) . ?
Sn3A Sn4A 3.2076(6) . ?
Sn3A Sn6A 3.2997(10) . ?
Sn4A O4A 2.027(4) . ?
Sn4A O8A 2.035(4) . ?
Sn4A O3A 2.080(4) . ?
Sn4A O1A 2.098(4) 3_666 ?
Sn4A C41A 2.123(6) . ?
Sn5A O6A 2.076(4) . ?
Sn5A O4A 2.107(4) . ?
Sn5A O9A 2.121(4) . ?
Sn5A O2A 2.123(4) 3_666 ?
Sn5A O5A 2.127(4) . ?
Sn5A C51A 2.128(5) . ?
Sn6A O6A 2.078(4) . ?
Sn6A O10A 2.109(4) . ?
Sn6A O8A 2.115(4) . ?
Sn6A O7A 2.119(4) . ?
Sn6A C61A 2.128(5) . ?
Sn6A O9A 2.131(4) . ?
Sn1B O1A 1.764(16) . ?
Sn1B O3A 1.90(2) 3_666 ?
Sn1B C11A 2.09(2) . ?
Sn1B O6A 2.284(18) . ?
Sn1B O10A 2.376(19) . ?
Sn1B O5A 2.474(15) . ?
Sn1B Sn2B 3.24(2) . ?
Sn1B Sn3B 3.28(2) 3_666 ?
Sn2B O1A 1.708(10) . ?
Sn2B O7A 1.998(9) . ?
Sn2B C21A 2.081(10) . ?
Sn2B O4A 2.490(10) 3_666 ?
Sn3B O3A 1.615(12) . ?
Sn3B O2A 1.885(9) . ?
Sn3B C31A 2.237(10) . ?
Sn3B O8A 2.400(10) . ?
Sn3B Sn5B 3.218(14) 3_666 ?
Sn3B Sn4B 3.229(11) . ?
Sn4B O8A 1.386(8) . ?
Sn4B O4A 1.908(8) . ?
Sn4B C41A 2.497(9) . ?
Sn4B Sn5B 3.213(11) . ?
Sn5B O2A 1.651(11) 3_666 ?
Sn5B O4A 1.778(10) . ?
Sn5B O6A 2.215(10) . ?
Sn5B C51A 2.239(11) . ?
Sn5B O5A 2.471(10) . ?
Sn6B O10A 1.772(17) . ?
Sn6B O7A 1.94(2) . ?
Sn6B O6A 2.049(19) . ?
Sn6B C61A 2.233(19) . ?
Sn6B O9A 2.408(17) . ?
Sn6B O8A 2.425(16) . ?
O5A H5A 0.9500 . ?
O9A H9A 0.9500 . ?
O10A H10A 0.9500 . ?
C11A C12A 1.500(8) . ?
C11A H11A 0.9900 . ?
C11A H11B 0.9900 . ?
C12A C13A 1.523(9) . ?
C12A H12A 0.9900 . ?
C12A H12B 0.9900 . ?
C13A C14A 1.519(10) . ?
C13A H13A 0.9900 . ?
C13A H13B 0.9900 . ?
C14A H14A 0.9800 . ?
C14A H14B 0.9800 . ?
C14A H14C 0.9800 . ?
C21A C22A 1.518(8) . ?
C21A H21A 0.9900 . ?
C21A H21B 0.9900 . ?
C22A C23A 1.535(9) . ?
C22A H22A 0.9900 . ?
C22A H22B 0.9900 . ?
C23A C24A 1.519(11) . ?
C23A H23A 0.9900 . ?
C23A H23B 0.9900 . ?
C24A H24A 0.9800 . ?
C24A H24B 0.9800 . ?
C24A H24C 0.9800 . ?
C31A C32A 1.532(7) . ?
C31A H31A 0.9900 . ?
C31A H31B 0.9900 . ?
C32A C33A 1.529(7) . ?
C32A H32A 0.9900 . ?
C32A H32B 0.9900 . ?
C33A C34A 1.507(8) . ?
C33A H33A 0.9900 . ?
C33A H33B 0.9900 . ?
C34A H34A 0.9800 . ?
C34A H34B 0.9800 . ?
C34A H34C 0.9800 . ?
C41A C42A 1.528(8) . ?
C41A H41A 0.9900 . ?
C41A H41B 0.9900 . ?
C42A C43A 1.530(9) . ?
C42A H42A 0.9900 . ?
C42A H42B 0.9900 . ?
C43A C44A 1.508(9) . ?
C43A H43A 0.9900 . ?
C43A H43B 0.9900 . ?
C44A H44A 0.9800 . ?
C44A H44B 0.9800 . ?
C44A H44C 0.9800 . ?
C51A C52A 1.520(8) . ?
C51A H51A 0.9900 . ?
C51A H51B 0.9900 . ?
C52A C53A 1.527(8) . ?
C52A H52A 0.9900 . ?
C52A H52B 0.9900 . ?
C53A C54A 1.522(9) . ?
C53A H53A 0.9900 . ?
C53A H53B 0.9900 . ?
C54A H54A 0.9800 . ?
C54A H54B 0.9800 . ?
C54A H54C 0.9800 . ?
C61A C62A 1.527(8) . ?
C61A H61A 0.9900 . ?
C61A H61B 0.9900 . ?
C62A C63A 1.517(8) . ?
C62A H62A 0.9900 . ?
C62A H62B 0.9900 . ?
C63A C64A 1.506(9) . ?
C63A H63A 0.9900 . ?
C63A H63B 0.9900 . ?
C64A H64A 0.9800 . ?
C64A H64B 0.9800 . ?
C64A H64C 0.9800 . ?
F2E C2E 1.347(6) . ?
F3E C3E 1.340(6) . ?
F4E C4E 1.348(6) . ?
F5E C5E 1.353(6) . ?
F6E C6E 1.351(6) . ?
F8E C8E 1.342(7) . ?
F9E C9E 1.342(7) . ?
F10E C10E 1.346(7) . ?
F11E C11E 1.338(7) . ?
F12E C12E 1.352(6) . ?
F14E C14E 1.355(6) . ?
F15E C15E 1.347(6) . ?
F16E C16E 1.335(6) . ?
F17E C17E 1.351(6) . ?
F18E C18E 1.353(6) . ?
F20E C20E 1.352(6) . ?
F21E C21E 1.341(7) . ?
F22E C22E 1.347(7) . ?
F23E C23E 1.349(6) . ?
F24E C24E 1.342(6) . ?
C1E C6E 1.392(8) . ?
C1E C2E 1.394(7) . ?
C1E B1E 1.655(8) . ?
C2E C3E 1.391(8) . ?
C3E C4E 1.366(8) . ?
C4E C5E 1.370(8) . ?
C5E C6E 1.381(8) . ?
C7E C12E 1.387(8) . ?
C7E C8E 1.401(7) . ?
C7E B1E 1.649(8) . ?
C8E C9E 1.377(8) . ?
C9E C10E 1.386(9) . ?
C10E C11E 1.362(8) . ?
C11E C12E 1.387(8) . ?
C13E C14E 1.392(7) . ?
C13E C18E 1.398(7) . ?
C13E B1E 1.646(8) . ?
C14E C15E 1.389(8) . ?
C15E C16E 1.379(8) . ?
C16E C17E 1.371(8) . ?
C17E C18E 1.365(7) . ?
C19E C20E 1.387(7) . ?
C19E C24E 1.391(7) . ?
C19E B1E 1.658(8) . ?
C20E C21E 1.379(8) . ?
C21E C22E 1.379(8) . ?
C22E C23E 1.378(9) . ?
C23E C24E 1.378(8) . ?

loop_
_geom_angle_atom_site_label_1
_geom_angle_atom_site_label_2
_geom_angle_atom_site_label_3
_geom_angle
_geom_angle_site_symmetry_1
_geom_angle_site_symmetry_3
_geom_angle_publ_flag
O6A Sn1A O1A 88.26(15) . . ?
O6A Sn1A O5A 74.67(15) . . ?
O1A Sn1A O5A 159.18(16) . . ?
O6A Sn1A O3A 89.24(15) . 3_666 ?
O1A Sn1A O3A 76.17(15) . 3_666 ?
O5A Sn1A O3A 91.50(16) . 3_666 ?
O6A Sn1A O10A 73.60(15) . . ?
O1A Sn1A O10A 92.00(16) . . ?
O5A Sn1A O10A 94.44(17) . . ?
O3A Sn1A O10A 159.58(16) 3_666 . ?
O6A Sn1A C11A 166.17(19) . . ?
O1A Sn1A C11A 99.1(2) . . ?
O5A Sn1A C11A 100.2(2) . . ?
O3A Sn1A C11A 103.86(19) 3_666 . ?
O10A Sn1A C11A 94.3(2) . . ?
O6A Sn1A Sn4A 90.63(11) . 3_666 ?
O1A Sn1A Sn4A 38.34(10) . 3_666 ?
O5A Sn1A Sn4A 128.22(12) . 3_666 ?
O3A Sn1A Sn4A 37.94(11) 3_666 3_666 ?
O10A Sn1A Sn4A 129.11(12) . 3_666 ?
C11A Sn1A Sn4A 102.40(17) . 3_666 ?
O1A Sn2A O7A 96.91(15) . . ?
O1A Sn2A O2A 134.88(15) . . ?
O7A Sn2A O2A 77.47(15) . . ?
O1A Sn2A O4A 77.50(15) . 3_666 ?
O7A Sn2A O4A 137.22(15) . 3_666 ?
O2A Sn2A O4A 77.49(15) . 3_666 ?
O1A Sn2A C21A 109.3(2) . . ?
O7A Sn2A C21A 118.3(2) . . ?
O2A Sn2A C21A 112.62(19) . . ?
O4A Sn2A C21A 103.19(19) 3_666 . ?
O1A Sn2A Sn3A 121.13(11) . . ?
O7A Sn2A Sn3A 39.83(11) . . ?
O2A Sn2A Sn3A 37.70(10) . . ?
O4A Sn2A Sn3A 107.51(11) 3_666 . ?
C21A Sn2A Sn3A 124.99(16) . . ?
O1A Sn2A Sn4A 39.60(11) . 3_666 ?
O7A Sn2A Sn4A 121.72(10) . 3_666 ?
O2A Sn2A Sn4A 106.16(10) . 3_666 ?
O4A Sn2A Sn4A 38.02(10) 3_666 3_666 ?
C21A Sn2A Sn4A 113.29(16) . 3_666 ?
Sn3A Sn2A Sn4A 119.140(18) . 3_666 ?
O1A Sn2A Sn5A 109.89(11) . 3_666 ?
O7A Sn2A Sn5A 111.08(11) . 3_666 ?
O2A Sn2A Sn5A 38.96(10) . 3_666 ?
O4A Sn2A Sn5A 38.70(11) 3_666 3_666 ?
C21A Sn2A Sn5A 110.39(17) . 3_666 ?
Sn3A Sn2A Sn5A 72.90(2) . 3_666 ?
Sn4A Sn2A Sn5A 72.026(15) 3_666 3_666 ?
O2A Sn3A O3A 95.10(15) . . ?
O2A Sn3A O8A 133.69(15) . . ?
O3A Sn3A O8A 77.63(15) . . ?
O2A Sn3A O7A 76.95(15) . . ?
O3A Sn3A O7A 135.25(15) . . ?
O8A Sn3A O7A 77.19(15) . . ?
O2A Sn3A C31A 110.95(18) . . ?
O3A Sn3A C31A 109.14(19) . . ?
O8A Sn3A C31A 114.65(18) . . ?
O7A Sn3A C31A 114.86(18) . . ?
O2A Sn3A Sn4A 118.66(11) . . ?
O3A Sn3A Sn4A 39.37(11) . . ?
O8A Sn3A Sn4A 38.34(11) . . ?
O7A Sn3A Sn4A 106.64(10) . . ?
C31A Sn3A Sn4A 120.56(15) . . ?
O2A Sn3A Sn2A 38.84(11) . . ?
O3A Sn3A Sn2A 119.52(11) . . ?
O8A Sn3A Sn2A 106.11(11) . . ?
O7A Sn3A Sn2A 38.17(10) . . ?
C31A Sn3A Sn2A 121.48(15) . . ?
Sn4A Sn3A Sn2A 117.584(16) . . ?
O2A Sn3A Sn6A 108.89(11) . . ?
O3A Sn3A Sn6A 109.89(11) . . ?
O8A Sn3A Sn6A 38.55(11) . . ?
O7A Sn3A Sn6A 38.76(10) . . ?
C31A Sn3A Sn6A 120.03(16) . . ?
Sn4A Sn3A Sn6A 72.348(17) . . ?
Sn2A Sn3A Sn6A 72.14(2) . . ?
O4A Sn4A O8A 96.87(15) . . ?
O4A Sn4A O3A 136.04(15) . . ?
O8A Sn4A O3A 78.03(15) . . ?
O4A Sn4A O1A 77.51(15) . 3_666 ?
O8A Sn4A O1A 135.96(15) . 3_666 ?
O3A Sn4A O1A 76.97(15) . 3_666 ?
O4A Sn4A C41A 108.71(19) . . ?
O8A Sn4A C41A 114.8(2) . . ?
O3A Sn4A C41A 113.00(19) . . ?
O1A Sn4A C41A 108.2(2) 3_666 . ?
O4A Sn4A Sn3A 121.30(11) . . ?
O8A Sn4A Sn3A 39.49(11) . . ?
O3A Sn4A Sn3A 38.62(11) . . ?
O1A Sn4A Sn3A 106.94(11) 3_666 . ?
C41A Sn4A Sn3A 123.42(16) . . ?
O4A Sn4A Sn2A 39.63(11) . 3_666 ?
O8A Sn4A Sn2A 121.00(11) . 3_666 ?
O3A Sn4A Sn2A 106.39(11) . 3_666 ?
O1A Sn4A Sn2A 38.01(10) 3_666 3_666 ?
C41A Sn4A Sn2A 116.29(16) . 3_666 ?
Sn3A Sn4A Sn2A 118.834(16) . 3_666 ?
O4A Sn4A Sn1A 110.00(11) . 3_666 ?
O8A Sn4A Sn1A 110.56(11) . 3_666 ?
O3A Sn4A Sn1A 38.69(11) . 3_666 ?
O1A Sn4A Sn1A 38.39(10) 3_666 3_666 ?
C41A Sn4A Sn1A 114.40(16) . 3_666 ?
Sn3A Sn4A Sn1A 72.856(19) . 3_666 ?
Sn2A Sn4A Sn1A 71.97(2) 3_666 3_666 ?
O6A Sn5A O4A 88.84(14) . . ?
O6A Sn5A O9A 74.44(15) . . ?
O4A Sn5A O9A 90.47(15) . . ?
O6A Sn5A O2A 88.08(14) . 3_666 ?
O4A Sn5A O2A 76.14(15) . 3_666 ?
O9A Sn5A O2A 158.29(15) . 3_666 ?
O6A Sn5A O5A 74.51(15) . . ?
O4A Sn5A O5A 159.62(16) . . ?
O9A Sn5A O5A 96.13(16) . . ?
O2A Sn5A O5A 91.36(16) 3_666 . ?
O6A Sn5A C51A 168.57(19) . . ?
O4A Sn5A C51A 101.85(18) . . ?
O9A Sn5A C51A 101.15(18) . . ?
O2A Sn5A C51A 98.31(18) 3_666 . ?
O5A Sn5A C51A 95.77(19) . . ?
O6A Sn5A Sn2A 90.72(11) . 3_666 ?
O4A Sn5A Sn2A 38.52(10) . 3_666 ?
O9A Sn5A Sn2A 127.83(11) . 3_666 ?
O2A Sn5A Sn2A 37.78(10) 3_666 3_666 ?
O5A Sn5A Sn2A 128.17(12) . 3_666 ?
C51A Sn5A Sn2A 100.15(16) . 3_666 ?
O6A Sn6A O10A 74.03(15) . . ?
O6A Sn6A O8A 88.11(15) . . ?
O10A Sn6A O8A 158.83(16) . . ?
O6A Sn6A O7A 88.44(15) . . ?
O10A Sn6A O7A 91.75(16) . . ?
O8A Sn6A O7A 76.19(15) . . ?
O6A Sn6A C61A 169.40(19) . . ?
O10A Sn6A C61A 99.8(2) . . ?
O8A Sn6A C61A 99.52(19) . . ?
O7A Sn6A C61A 100.47(18) . . ?
O6A Sn6A O9A 74.19(15) . . ?
O10A Sn6A O9A 95.66(17) . . ?
O8A Sn6A O9A 90.14(16) . . ?
O7A Sn6A O9A 158.35(15) . . ?
C61A Sn6A O9A 98.27(18) . . ?
O6A Sn6A Sn3A 90.13(11) . . ?
O10A Sn6A Sn3A 128.77(12) . . ?
O8A Sn6A Sn3A 37.95(11) . . ?
O7A Sn6A Sn3A 38.36(11) . . ?
C61A Sn6A Sn3A 100.42(16) . . ?
O9A Sn6A Sn3A 126.93(12) . . ?
O1A Sn1B O3A 90.3(8) . 3_666 ?
O1A Sn1B C11A 112.9(9) . . ?
O3A Sn1B C11A 113.6(9) 3_666 . ?
O1A Sn1B O6A 91.1(8) . . ?
O3A Sn1B O6A 89.1(8) 3_666 . ?
C11A Sn1B O6A 145.8(8) . . ?
O1A Sn1B O10A 93.3(8) . . ?
O3A Sn1B O10A 154.3(9) 3_666 . ?
C11A Sn1B O10A 88.3(7) . . ?
O6A Sn1B O10A 65.5(5) . . ?
O1A Sn1B O5A 155.5(10) . . ?
O3A Sn1B O5A 86.5(7) 3_666 . ?
C11A Sn1B O5A 90.5(6) . . ?
O6A Sn1B O5A 64.5(4) . . ?
O10A Sn1B O5A 79.7(5) . . ?
O1A Sn1B Sn2B 20.5(4) . . ?
O3A Sn1B Sn2B 105.3(7) 3_666 . ?
C11A Sn1B Sn2B 117.2(7) . . ?
O6A Sn1B Sn2B 77.6(6) . . ?
O10A Sn1B Sn2B 73.7(5) . . ?
O5A Sn1B Sn2B 140.3(7) . . ?
O1A Sn1B Sn3B 101.1(8) . 3_666 ?
O3A Sn1B Sn3B 19.5(3) 3_666 3_666 ?
C11A Sn1B Sn3B 122.2(8) . 3_666 ?
O6A Sn1B Sn3B 72.8(5) . 3_666 ?
O10A Sn1B Sn3B 136.0(7) . 3_666 ?
O5A Sn1B Sn3B 70.0(5) . 3_666 ?
O1A Sn2B O7A 109.6(4) . . ?
O1A Sn2B C21A 126.7(5) . . ?
O7A Sn2B C21A 122.1(5) . . ?
O1A Sn2B O4A 73.3(3) . 3_666 ?
O7A Sn2B O4A 117.3(5) . 3_666 ?
C21A Sn2B O4A 92.5(4) . 3_666 ?
O1A Sn2B Sn1B 21.3(3) . . ?
O7A Sn2B Sn1B 90.5(4) . . ?
C21A Sn2B Sn1B 141.0(5) . . ?
O4A Sn2B Sn1B 90.0(4) 3_666 . ?
O3A Sn3B O2A 117.7(6) . . ?
O3A Sn3B C31A 122.7(5) . . ?
O2A Sn3B C31A 111.3(5) . . ?
O3A Sn3B O8A 77.7(4) . . ?
O2A Sn3B O8A 123.0(5) . . ?
C31A Sn3B O8A 99.5(4) . . ?
O3A Sn3B Sn5B 95.2(5) . 3_666 ?
O2A Sn3B Sn5B 22.8(2) . 3_666 ?
C31A Sn3B Sn5B 127.7(4) . 3_666 ?
O8A Sn3B Sn5B 124.8(4) . 3_666 ?
O3A Sn3B Sn4B 54.8(3) . . ?
O2A Sn3B Sn4B 127.3(4) . . ?
C31A Sn3B Sn4B 112.9(4) . . ?
O8A Sn3B Sn4B 23.01(18) . . ?
Sn5B Sn3B Sn4B 118.4(3) 3_666 . ?
O3A Sn3B Sn1B 23.2(3) . 3_666 ?
O2A Sn3B Sn1B 94.8(5) . 3_666 ?
C31A Sn3B Sn1B 137.1(6) . 3_666 ?
O8A Sn3B Sn1B 93.3(4) . 3_666 ?
O8A Sn4B O4A 134.1(5) . . ?
O8A Sn4B C41A 126.7(5) . . ?
O4A Sn4B C41A 99.1(3) . . ?
O8A Sn4B Sn5B 107.8(4) . . ?
O4A Sn4B Sn5B 28.2(2) . . ?
C41A Sn4B Sn5B 125.2(3) . . ?
O8A Sn4B Sn3B 42.6(3) . . ?
O4A Sn4B Sn3B 126.7(4) . . ?
C41A Sn4B Sn3B 107.2(3) . . ?
Sn5B Sn4B Sn3B 118.0(3) . . ?
O2A Sn5B O4A 99.0(6) 3_666 . ?
O2A Sn5B O6A 97.0(5) 3_666 . ?
O4A Sn5B O6A 93.7(4) . . ?
O2A Sn5B C51A 110.6(5) 3_666 . ?
O4A Sn5B C51A 109.3(5) . . ?
O6A Sn5B C51A 139.9(6) . . ?
O2A Sn5B O5A 92.9(4) 3_666 . ?
O4A Sn5B O5A 157.3(5) . . ?
O6A Sn5B O5A 65.5(3) . . ?
C51A Sn5B O5A 84.0(4) . . ?
O2A Sn5B Sn4B 116.3(5) 3_666 . ?
O4A Sn5B Sn4B 30.5(2) . . ?
O6A Sn5B Sn4B 67.6(3) . . ?
C51A Sn5B Sn4B 119.8(4) . . ?
O5A Sn5B Sn4B 126.9(4) . . ?
O2A Sn5B Sn3B 26.3(3) 3_666 3_666 ?
O4A Sn5B Sn3B 113.9(6) . 3_666 ?
O6A Sn5B Sn3B 74.8(3) . 3_666 ?
C51A Sn5B Sn3B 120.7(4) . 3_666 ?
O5A Sn5B Sn3B 71.1(3) . 3_666 ?
O10A Sn6B O7A 109.5(7) . . ?
O10A Sn6B O6A 82.2(7) . . ?
O7A Sn6B O6A 94.3(8) . . ?
O10A Sn6B C61A 107.4(9) . . ?
O7A Sn6B C61A 102.7(9) . . ?
O6A Sn6B C61A 155.9(8) . . ?
O10A Sn6B O9A 96.3(9) . . ?
O7A Sn6B O9A 147.2(9) . . ?
O6A Sn6B O9A 68.9(6) . . ?
C61A Sn6B O9A 87.8(6) . . ?
O10A Sn6B O8A 163.1(11) . . ?
O7A Sn6B O8A 72.5(6) . . ?
O6A Sn6B O8A 80.9(6) . . ?
C61A Sn6B O8A 88.0(6) . . ?
O9A Sn6B O8A 76.9(4) . . ?
Sn2B O1A Sn1B 138.2(7) . . ?
Sn2A O1A Sn4A 102.39(17) . 3_666 ?
Sn2A O1A Sn1A 135.8(2) . . ?
Sn4A O1A Sn1A 103.27(16) 3_666 . ?
Sn5B O2A Sn3B 130.9(5) 3_666 . ?
Sn3A O2A Sn2A 103.46(17) . . ?
Sn3A O2A Sn5A 137.5(2) . 3_666 ?
Sn2A O2A Sn5A 103.26(16) . 3_666 ?
Sn3A O3A Sn4A 102.01(17) . . ?
Sn3A O3A Sn1A 136.1(2) . 3_666 ?
Sn4A O3A Sn1A 103.37(17) . 3_666 ?
Sn5B O4A Sn4B 121.3(4) . . ?
Sn4A O4A Sn2A 102.35(17) . 3_666 ?
Sn4A O4A Sn5A 135.25(19) . . ?
Sn2A O4A Sn5A 102.79(16) 3_666 . ?
Sn4A O4A Sn2B 91.7(3) . 3_666 ?
Sn2A O4A Sn2B 12.0(2) 3_666 3_666 ?
Sn5A O4A Sn2B 114.6(3) . 3_666 ?
Sn1A O5A Sn5A 103.51(17) . . ?
Sn5B O5A Sn1B 101.3(5) . . ?
Sn1A O5A H5A 128.2 . . ?
Sn5A O5A H5A 128.2 . . ?
Sn5A O6A Sn6A 107.19(17) . . ?
Sn5A O6A Sn1A 106.37(16) . . ?
Sn6A O6A Sn1A 107.05(17) . . ?
Sn6B O6A Sn5B 126.9(6) . . ?
Sn6B O6A Sn1B 99.1(6) . . ?
Sn5B O6A Sn1B 116.4(5) . . ?
Sn6B O7A Sn2B 114.8(6) . . ?
Sn2A O7A Sn3A 102.00(16) . . ?
Sn2A O7A Sn6A 135.11(19) . . ?
Sn3A O7A Sn6A 102.88(16) . . ?
Sn4A O8A Sn3A 102.16(17) . . ?
Sn4A O8A Sn6A 135.5(2) . . ?
Sn3A O8A Sn6A 103.49(17) . . ?
Sn4B O8A Sn3B 114.4(4) . . ?
Sn4B O8A Sn6B 120.7(6) . . ?
Sn3B O8A Sn6B 107.0(5) . . ?
Sn5A O9A Sn6A 103.66(17) . . ?
Sn5A O9A H9A 128.2 . . ?
Sn6A O9A H9A 128.2 . . ?
Sn6A O10A Sn1A 104.44(17) . . ?
Sn6B O10A Sn1B 104.5(8) . . ?
Sn6A O10A H10A 127.8 . . ?
Sn1A O10A H10A 127.8 . . ?
C12A C11A Sn1B 110.2(6) . . ?
C12A C11A Sn1A 118.2(4) . . ?
C12A C11A H11A 107.8 . . ?
Sn1A C11A H11A 107.8 . . ?
C12A C11A H11B 107.8 . . ?
Sn1A C11A H11B 107.8 . . ?
H11A C11A H11B 107.1 . . ?
C11A C12A C13A 114.4(5) . . ?
C11A C12A H12A 108.7 . . ?
C13A C12A H12A 108.7 . . ?
C11A C12A H12B 108.7 . . ?
C13A C12A H12B 108.7 . . ?
H12A C12A H12B 107.6 . . ?
C14A C13A C12A 112.7(6) . . ?
C14A C13A H13A 109.1 . . ?
C12A C13A H13A 109.1 . . ?
C14A C13A H13B 109.1 . . ?
C12A C13A H13B 109.1 . . ?
H13A C13A H13B 107.8 . . ?
C13A C14A H14A 109.5 . . ?
C13A C14A H14B 109.5 . . ?
H14A C14A H14B 109.5 . . ?
C13A C14A H14C 109.5 . . ?
H14A C14A H14C 109.5 . . ?
H14B C14A H14C 109.5 . . ?
C22A C21A Sn2B 104.7(5) . . ?
C22A C21A Sn2A 112.4(4) . . ?
C22A C21A H21A 109.1 . . ?
Sn2A C21A H21A 109.1 . . ?
C22A C21A H21B 109.1 . . ?
Sn2A C21A H21B 109.1 . . ?
H21A C21A H21B 107.9 . . ?
C21A C22A C23A 112.9(6) . . ?
C21A C22A H22A 109.0 . . ?
C23A C22A H22A 109.0 . . ?
C21A C22A H22B 109.0 . . ?
C23A C22A H22B 109.0 . . ?
H22A C22A H22B 107.8 . . ?
C24A C23A C22A 113.8(6) . . ?
C24A C23A H23A 108.8 . . ?
C22A C23A H23A 108.8 . . ?
C24A C23A H23B 108.8 . . ?
C22A C23A H23B 108.8 . . ?
H23A C23A H23B 107.7 . . ?
C23A C24A H24A 109.5 . . ?
C23A C24A H24B 109.5 . . ?
H24A C24A H24B 109.5 . . ?
C23A C24A H24C 109.5 . . ?
H24A C24A H24C 109.5 . . ?
H24B C24A H24C 109.5 . . ?
C32A C31A Sn3A 113.9(3) . . ?
C32A C31A Sn3B 111.4(4) . . ?
C32A C31A H31A 108.8 . . ?
Sn3A C31A H31A 108.8 . . ?
C32A C31A H31B 108.8 . . ?
Sn3A C31A H31B 108.8 . . ?
H31A C31A H31B 107.7 . . ?
C33A C32A C31A 111.3(4) . . ?
C33A C32A H32A 109.4 . . ?
C31A C32A H32A 109.4 . . ?
C33A C32A H32B 109.4 . . ?
C31A C32A H32B 109.4 . . ?
H32A C32A H32B 108.0 . . ?
C34A C33A C32A 112.7(5) . . ?
C34A C33A H33A 109.0 . . ?
C32A C33A H33A 109.0 . . ?
C34A C33A H33B 109.0 . . ?
C32A C33A H33B 109.0 . . ?
H33A C33A H33B 107.8 . . ?
C33A C34A H34A 109.5 . . ?
C33A C34A H34B 109.5 . . ?
H34A C34A H34B 109.5 . . ?
C33A C34A H34C 109.5 . . ?
H34A C34A H34C 109.5 . . ?
H34B C34A H34C 109.5 . . ?
C42A C41A Sn4A 113.9(4) . . ?
C42A C41A Sn4B 92.7(4) . . ?
C42A C41A H41A 108.8 . . ?
Sn4A C41A H41A 108.8 . . ?
C42A C41A H41B 108.8 . . ?
Sn4A C41A H41B 108.8 . . ?
H41A C41A H41B 107.7 . . ?
C41A C42A C43A 111.2(5) . . ?
C41A C42A H42A 109.4 . . ?
C43A C42A H42A 109.4 . . ?
C41A C42A H42B 109.4 . . ?
C43A C42A H42B 109.4 . . ?
H42A C42A H42B 108.0 . . ?
C44A C43A C42A 111.9(6) . . ?
C44A C43A H43A 109.2 . . ?
C42A C43A H43A 109.2 . . ?
C44A C43A H43B 109.2 . . ?
C42A C43A H43B 109.2 . . ?
H43A C43A H43B 107.9 . . ?
C43A C44A H44A 109.5 . . ?
C43A C44A H44B 109.5 . . ?
H44A C44A H44B 109.5 . . ?
C43A C44A H44C 109.5 . . ?
H44A C44A H44C 109.5 . . ?
H44B C44A H44C 109.5 . . ?
C52A C51A Sn5A 116.1(4) . . ?
C52A C51A Sn5B 116.5(4) . . ?
C52A C51A H51A 108.3 . . ?
Sn5A C51A H51A 108.3 . . ?
C52A C51A H51B 108.3 . . ?
Sn5A C51A H51B 108.3 . . ?
H51A C51A H51B 107.4 . . ?
C51A C52A C53A 112.1(5) . . ?
C51A C52A H52A 109.2 . . ?
C53A C52A H52A 109.2 . . ?
C51A C52A H52B 109.2 . . ?
C53A C52A H52B 109.2 . . ?
H52A C52A H52B 107.9 . . ?
C54A C53A C52A 112.5(5) . . ?
C54A C53A H53A 109.1 . . ?
C52A C53A H53A 109.1 . . ?
C54A C53A H53B 109.1 . . ?
C52A C53A H53B 109.1 . . ?
H53A C53A H53B 107.8 . . ?
C53A C54A H54A 109.5 . . ?
C53A C54A H54B 109.5 . . ?
H54A C54A H54B 109.5 . . ?
C53A C54A H54C 109.5 . . ?
H54A C54A H54C 109.5 . . ?
H54B C54A H54C 109.5 . . ?
C62A C61A Sn6A 113.0(4) . . ?
C62A C61A Sn6B 112.9(6) . . ?
C62A C61A H61A 109.0 . . ?
Sn6A C61A H61A 109.0 . . ?
C62A C61A H61B 109.0 . . ?
Sn6A C61A H61B 109.0 . . ?
H61A C61A H61B 107.8 . . ?
C63A C62A C61A 114.1(5) . . ?
C63A C62A H62A 108.7 . . ?
C61A C62A H62A 108.7 . . ?
C63A C62A H62B 108.7 . . ?
C61A C62A H62B 108.7 . . ?
H62A C62A H62B 107.6 . . ?
C64A C63A C62A 112.4(5) . . ?
C64A C63A H63A 109.1 . . ?
C62A C63A H63A 109.1 . . ?
C64A C63A H63B 109.1 . . ?
C62A C63A H63B 109.1 . . ?
H63A C63A H63B 107.9 . . ?
C63A C64A H64A 109.5 . . ?
C63A C64A H64B 109.5 . . ?
H64A C64A H64B 109.5 . . ?
C63A C64A H64C 109.5 . . ?
H64A C64A H64C 109.5 . . ?
H64B C64A H64C 109.5 . . ?
C6E C1E C2E 113.1(5) . . ?
C6E C1E B1E 126.6(5) . . ?
C2E C1E B1E 119.9(5) . . ?
F2E C2E C3E 116.4(5) . . ?
F2E C2E C1E 119.4(5) . . ?
C3E C2E C1E 124.2(5) . . ?
F3E C3E C4E 120.6(5) . . ?
F3E C3E C2E 120.2(5) . . ?
C4E C3E C2E 119.2(5) . . ?
F4E C4E C3E 120.5(5) . . ?
F4E C4E C5E 120.0(5) . . ?
C3E C4E C5E 119.5(5) . . ?
F5E C5E C4E 119.8(5) . . ?
F5E C5E C6E 120.5(5) . . ?
C4E C5E C6E 119.7(5) . . ?
F6E C6E C5E 115.4(5) . . ?
F6E C6E C1E 120.5(5) . . ?
C5E C6E C1E 124.2(5) . . ?
C12E C7E C8E 113.8(5) . . ?
C12E C7E B1E 126.4(5) . . ?
C8E C7E B1E 119.4(5) . . ?
F8E C8E C9E 116.9(5) . . ?
F8E C8E C7E 119.4(5) . . ?
C9E C8E C7E 123.7(6) . . ?
F9E C9E C8E 120.6(6) . . ?
F9E C9E C10E 119.8(5) . . ?
C8E C9E C10E 119.6(5) . . ?
F10E C10E C11E 121.2(6) . . ?
F10E C10E C9E 119.8(5) . . ?
C11E C10E C9E 119.0(5) . . ?
F11E C11E C10E 119.3(5) . . ?
F11E C11E C12E 120.6(5) . . ?
C10E C11E C12E 120.1(6) . . ?
F12E C12E C11E 114.8(5) . . ?
F12E C12E C7E 121.5(5) . . ?
C11E C12E C7E 123.7(5) . . ?
C14E C13E C18E 112.7(5) . . ?
C14E C13E B1E 126.4(5) . . ?
C18E C13E B1E 120.2(5) . . ?
F14E C14E C15E 114.7(5) . . ?
F14E C14E C13E 121.3(5) . . ?
C15E C14E C13E 124.0(5) . . ?
F15E C15E C16E 120.2(5) . . ?
F15E C15E C14E 119.9(5) . . ?
C16E C15E C14E 119.9(5) . . ?
F16E C16E C17E 121.0(5) . . ?
F16E C16E C15E 120.7(5) . . ?
C17E C16E C15E 118.2(5) . . ?
F17E C17E C18E 120.5(5) . . ?
F17E C17E C16E 119.0(5) . . ?
C18E C17E C16E 120.4(5) . . ?
F18E C18E C17E 116.5(5) . . ?
F18E C18E C13E 118.7(5) . . ?
C17E C18E C13E 124.7(5) . . ?
C20E C19E C24E 113.8(5) . . ?
C20E C19E B1E 119.6(5) . . ?
C24E C19E B1E 125.9(5) . . ?
F20E C20E C21E 115.7(5) . . ?
F20E C20E C19E 119.3(5) . . ?
C21E C20E C19E 124.9(5) . . ?
F21E C21E C22E 120.4(5) . . ?
F21E C21E C20E 120.9(5) . . ?
C22E C21E C20E 118.8(5) . . ?
F22E C22E C23E 121.5(5) . . ?
F22E C22E C21E 119.6(6) . . ?
C23E C22E C21E 118.9(5) . . ?
F23E C23E C24E 121.1(5) . . ?
F23E C23E C22E 118.6(5) . . ?
C24E C23E C22E 120.4(5) . . ?
F24E C24E C23E 115.2(5) . . ?
F24E C24E C19E 121.6(5) . . ?
C23E C24E C19E 123.2(5) . . ?
C13E B1E C7E 114.0(4) . . ?
C13E B1E C1E 113.6(4) . . ?
C7E B1E C1E 101.5(4) . . ?
C13E B1E C19E 100.1(4) . . ?
C7E B1E C19E 114.7(4) . . ?
C1E B1E C19E 113.6(4) . . ?

loop_
_geom_torsion_atom_site_label_1
_geom_torsion_atom_site_label_2
_geom_torsion_atom_site_label_3
_geom_torsion_atom_site_label_4
_geom_torsion
_geom_torsion_site_symmetry_1
_geom_torsion_site_symmetry_2
_geom_torsion_site_symmetry_3
_geom_torsion_site_symmetry_4
_geom_torsion_publ_flag
O7A Sn2B O1A Sn1B -26.7(13) . . . . ?
C21A Sn2B O1A Sn1B 139.2(11) . . . . ?
O4A Sn2B O1A Sn1B -140.4(11) 3_666 . . . ?
O3A Sn1B O1A Sn2B 137.6(8) 3_666 . . . ?
C11A Sn1B O1A Sn2B -106.6(11) . . . . ?
O6A Sn1B O1A Sn2B 48.5(13) . . . . ?
O10A Sn1B O1A Sn2B -17.0(13) . . . . ?
O5A Sn1B O1A Sn2B 55(3) . . . . ?
Sn3B Sn1B O1A Sn2B 121.2(9) 3_666 . . . ?
O3A Sn3B O2A Sn5B 9.0(9) . . . 3_666 ?
C31A Sn3B O2A Sn5B -140.3(6) . . . 3_666 ?
O8A Sn3B O2A Sn5B 102.1(8) . . . 3_666 ?
Sn4B Sn3B O2A Sn5B 74.3(8) . . . 3_666 ?
Sn1B Sn3B O2A Sn5B 4.9(7) 3_666 . . 3_666 ?
O2A Sn3B O3A Sn1B -10.4(13) . . . 3_666 ?
C31A Sn3B O3A Sn1B 135.2(10) . . . 3_666 ?
O8A Sn3B O3A Sn1B -131.4(9) . . . 3_666 ?
Sn5B Sn3B O3A Sn1B -6.9(11) 3_666 . . 3_666 ?
Sn4B Sn3B O3A Sn1B -128.3(10) . . . 3_666 ?
O2A Sn5B O4A Sn4B -128.0(5) 3_666 . . . ?
O6A Sn5B O4A Sn4B -30.3(6) . . . . ?
C51A Sn5B O4A Sn4B 116.3(5) . . . . ?
O5A Sn5B O4A Sn4B -7.2(17) . . . . ?
Sn3B Sn5B O4A Sn4B -105.4(5) 3_666 . . . ?
O2A Sn5B O4A Sn2B 5.9(5) 3_666 . . 3_666 ?
O6A Sn5B O4A Sn2B 103.7(4) . . . 3_666 ?
C51A Sn5B O4A Sn2B -109.7(5) . . . 3_666 ?
O5A Sn5B O4A Sn2B 126.8(15) . . . 3_666 ?
Sn4B Sn5B O4A Sn2B 134.0(5) . . . 3_666 ?
Sn3B Sn5B O4A Sn2B 28.6(5) 3_666 . . 3_666 ?
O4A Sn4B O8A Sn3B 100.1(7) . . . . ?
C41A Sn4B O8A Sn3B -74.6(6) . . . . ?
Sn5B Sn4B O8A Sn3B 112.3(4) . . . . ?
O4A Sn4B O8A Sn6B -29.9(9) . . . . ?
C41A Sn4B O8A Sn6B 155.4(6) . . . . ?
Sn5B Sn4B O8A Sn6B -17.7(7) . . . . ?
Sn3B Sn4B O8A Sn6B -130.0(7) . . . . ?
O7A Sn6B O10A Sn1B -68.3(10) . . . . ?
O6A Sn6B O10A Sn1B 23.6(7) . . . . ?
C61A Sn6B O10A Sn1B -179.1(6) . . . . ?
O9A Sn6B O10A Sn1B 91.2(7) . . . . ?
O8A Sn6B O10A Sn1B 26(4) . . . . ?
Sn1B C11A C12A C13A -79.9(7) . . . . ?
Sn1A C11A C12A C13A -70.6(6) . . . . ?
C11A C12A C13A C14A -178.1(6) . . . . ?
Sn2B C21A C22A C23A -178.7(6) . . . . ?
Sn2A C21A C22A C23A 165.5(5) . . . . ?
C21A C22A C23A C24A -74.8(8) . . . . ?
Sn3A C31A C32A C33A -177.6(4) . . . . ?
Sn3B C31A C32A C33A -161.2(5) . . . . ?
C31A C32A C33A C34A -172.4(5) . . . . ?
Sn4A C41A C42A C43A -167.9(4) . . . . ?
Sn4B C41A C42A C43A -176.5(5) . . . . ?
C41A C42A C43A C44A -172.7(6) . . . . ?
Sn5A C51A C52A C53A -179.7(4) . . . . ?
Sn5B C51A C52A C53A 163.9(5) . . . . ?
C51A C52A C53A C54A -180.0(5) . . . . ?
Sn6A C61A C62A C63A -176.7(4) . . . . ?
Sn6B C61A C62A C63A -165.2(6) . . . . ?
C61A C62A C63A C64A 176.9(6) . . . . ?
C6E C1E C2E F2E 178.4(5) . . . . ?
B1E C1E C2E F2E 5.2(8) . . . . ?
C6E C1E C2E C3E -3.1(8) . . . . ?
B1E C1E C2E C3E -176.3(5) . . . . ?
F2E C2E C3E F3E -0.3(8) . . . . ?
C1E C2E C3E F3E -178.8(5) . . . . ?
F2E C2E C3E C4E -178.5(5) . . . . ?
C1E C2E C3E C4E 3.0(9) . . . . ?
F3E C3E C4E F4E 2.1(8) . . . . ?
C2E C3E C4E F4E -179.7(5) . . . . ?
F3E C3E C4E C5E -179.0(5) . . . . ?
C2E C3E C4E C5E -0.8(8) . . . . ?
F4E C4E C5E F5E -1.5(8) . . . . ?
C3E C4E C5E F5E 179.6(5) . . . . ?
F4E C4E C5E C6E 178.0(5) . . . . ?
C3E C4E C5E C6E -0.9(9) . . . . ?
F5E C5E C6E F6E -0.4(8) . . . . ?
C4E C5E C6E F6E -179.9(5) . . . . ?
F5E C5E C6E C1E -179.9(5) . . . . ?
C4E C5E C6E C1E 0.6(9) . . . . ?
C2E C1E C6E F6E -178.2(5) . . . . ?
B1E C1E C6E F6E -5.5(9) . . . . ?
C2E C1E C6E C5E 1.3(8) . . . . ?
B1E C1E C6E C5E 174.0(5) . . . . ?
C12E C7E C8E F8E 177.9(5) . . . . ?
B1E C7E C8E F8E 4.6(8) . . . . ?
C12E C7E C8E C9E -2.1(8) . . . . ?
B1E C7E C8E C9E -175.4(5) . . . . ?
F8E C8E C9E F9E -0.4(8) . . . . ?
C7E C8E C9E F9E 179.6(5) . . . . ?
F8E C8E C9E C10E -179.7(5) . . . . ?
C7E C8E C9E C10E 0.3(9) . . . . ?
F9E C9E C10E F10E 1.7(8) . . . . ?
C8E C9E C10E F10E -179.0(5) . . . . ?
F9E C9E C10E C11E -178.4(5) . . . . ?
C8E C9E C10E C11E 0.9(8) . . . . ?
F10E C10E C11E F11E 0.4(9) . . . . ?
C9E C10E C11E F11E -179.6(5) . . . . ?
F10E C10E C11E C12E 179.8(5) . . . . ?
C9E C10E C11E C12E -0.2(9) . . . . ?
F11E C11E C12E F12E -1.8(8) . . . . ?
C10E C11E C12E F12E 178.8(5) . . . . ?
F11E C11E C12E C7E 177.6(5) . . . . ?
C10E C11E C12E C7E -1.8(9) . . . . ?
C8E C7E C12E F12E -177.8(5) . . . . ?
B1E C7E C12E F12E -5.0(8) . . . . ?
C8E C7E C12E C11E 2.8(8) . . . . ?
B1E C7E C12E C11E 175.6(5) . . . . ?
C18E C13E C14E F14E 177.5(5) . . . . ?
B1E C13E C14E F14E 7.1(8) . . . . ?
C18E C13E C14E C15E -0.1(8) . . . . ?
B1E C13E C14E C15E -170.5(5) . . . . ?
F14E C14E C15E F15E 0.0(8) . . . . ?
C13E C14E C15E F15E 177.8(5) . . . . ?
F14E C14E C15E C16E -179.1(5) . . . . ?
C13E C14E C15E C16E -1.3(9) . . . . ?
F15E C15E C16E F16E -0.5(8) . . . . ?
C14E C15E C16E F16E 178.6(5) . . . . ?
F15E C15E C16E C17E -177.7(5) . . . . ?
C14E C15E C16E C17E 1.4(8) . . . . ?
F16E C16E C17E F17E -0.6(8) . . . . ?
C15E C16E C17E F17E 176.6(5) . . . . ?
F16E C16E C17E C18E -177.3(5) . . . . ?
C15E C16E C17E C18E -0.1(8) . . . . ?
F17E C17E C18E F18E -0.1(8) . . . . ?
C16E C17E C18E F18E 176.5(5) . . . . ?
F17E C17E C18E C13E -178.1(5) . . . . ?
C16E C17E C18E C13E -1.5(9) . . . . ?
C14E C13E C18E F18E -176.4(5) . . . . ?
B1E C13E C18E F18E -5.3(7) . . . . ?
C14E C13E C18E C17E 1.6(8) . . . . ?
B1E C13E C18E C17E 172.6(5) . . . . ?
C24E C19E C20E F20E -178.3(5) . . . . ?
B1E C19E C20E F20E -7.5(7) . . . . ?
C24E C19E C20E C21E -0.9(8) . . . . ?
B1E C19E C20E C21E 169.9(5) . . . . ?
F20E C20E C21E F21E -1.6(8) . . . . ?
C19E C20E C21E F21E -179.1(5) . . . . ?
F20E C20E C21E C22E 177.6(5) . . . . ?
C19E C20E C21E C22E 0.1(9) . . . . ?
F21E C21E C22E F22E 0.4(9) . . . . ?
C20E C21E C22E F22E -178.8(5) . . . . ?
F21E C21E C22E C23E 179.4(5) . . . . ?
C20E C21E C22E C23E 0.2(9) . . . . ?
F22E C22E C23E F23E -1.6(9) . . . . ?
C21E C22E C23E F23E 179.4(5) . . . . ?
F22E C22E C23E C24E 179.3(5) . . . . ?
C21E C22E C23E C24E 0.3(9) . . . . ?
F23E C23E C24E F24E 1.6(8) . . . . ?
C22E C23E C24E F24E -179.4(5) . . . . ?
F23E C23E C24E C19E 179.7(5) . . . . ?
C22E C23E C24E C19E -1.3(9) . . . . ?
C20E C19E C24E F24E 179.5(5) . . . . ?
B1E C19E C24E F24E 9.3(8) . . . . ?
C20E C19E C24E C23E 1.5(8) . . . . ?
B1E C19E C24E C23E -168.7(5) . . . . ?
C14E C13E B1E C7E -136.8(5) . . . . ?
C18E C13E B1E C7E 53.4(6) . . . . ?
C14E C13E B1E C1E -21.2(8) . . . . ?
C18E C13E B1E C1E 169.0(5) . . . . ?
C14E C13E B1E C19E 100.2(6) . . . . ?
C18E C13E B1E C19E -69.6(6) . . . . ?
C12E C7E B1E C13E 18.2(7) . . . . ?
C8E C7E B1E C13E -169.3(5) . . . . ?
C12E C7E B1E C1E -104.3(6) . . . . ?
C8E C7E B1E C1E 68.2(6) . . . . ?
C12E C7E B1E C19E 132.8(6) . . . . ?
C8E C7E B1E C19E -54.8(7) . . . . ?
C6E C1E B1E C13E 135.9(6) . . . . ?
C2E C1E B1E C13E -51.9(7) . . . . ?
C6E C1E B1E C7E -101.3(6) . . . . ?
C2E C1E B1E C7E 71.0(6) . . . . ?
C6E C1E B1E C19E 22.4(8) . . . . ?
C2E C1E B1E C19E -165.4(5) . . . . ?
C20E C19E B1E C13E -67.4(6) . . . . ?
C24E C19E B1E C13E 102.3(6) . . . . ?
C20E C19E B1E C7E 170.2(5) . . . . ?
C24E C19E B1E C7E -20.2(7) . . . . ?
C20E C19E B1E C1E 54.0(6) . . . . ?
C24E C19E B1E C1E -136.3(5) . . . . ?

_shelx_res_file                  
;
TITL 20210127_SM_QE1509_2_0m_a.res in P2(1)/n
    20210127_SM_QE1509_2_0m_a.res
    created by SHELXL-2018/3 at 15:09:04 on 28-Mar-2022
REM Old TITL 20210127_SM_QE1509_2_0m in P2(1)/n
REM SHELXT solution in P2(1)/n: R1 0.116, Rweak 0.010, Alpha 0.057
REM <I/s>   2.601 for  500 systematic absences,  Orientation as input
REM Formula found by SHELXT:  C48 B F30 Sn6
CELL  0.71073  15.1358  14.5032  27.1039   90.000   96.323   90.000
ZERR    2.000   0.0012   0.0012   0.0022    0.000    0.004    0.000
LATT  1
SYMM 1/2-X, 1/2+Y, 1/2-Z
SFAC C H B F O SN
UNIT 192 228 4 80 40 24
TEMP -173.150
L.S. 10
BOND $H
CONF
WPDB
SIZE 0.105 0.124 0.135
OMIT 1 1 0
OMIT -1 1 1
OMIT -1 0 3
OMIT 0 1 2
OMIT 1 1 2
ACTA
LIST 4
FMAP 2
ISOR  0.001 SN4B
PLAN 20
WGHT    0.000000   69.168800
FVAR       0.11739   0.94178
PART 1
SN1A  6    0.387290    0.295444    0.504388    21.00000    0.00820    0.00678 =
         0.00800   -0.00058    0.00138   -0.00088
SN2A  6    0.565093    0.395987    0.600580    21.00000    0.00883    0.00837 =
         0.00656   -0.00019    0.00063    0.00089
SN3A  6    0.497750    0.605337    0.604269    21.00000    0.00894    0.00831 =
         0.00680   -0.00147    0.00112    0.00068
SN4A  6    0.397833    0.691221    0.504221    21.00000    0.00879    0.00698 =
         0.00799   -0.00069    0.00116    0.00135
SN5A  6    0.286079    0.474835    0.445964    21.00000    0.00752    0.00915 =
         0.00795   -0.00037    0.00043   -0.00009
SN6A  6    0.323525    0.474414    0.569854    21.00000    0.00823    0.00891 =
         0.00741   -0.00103    0.00235   -0.00012
PART 2
SN1B  6    0.414240    0.285810    0.506664   -21.00000    0.03003    0.02378 =
         0.02250   -0.00351   -0.00886    0.00395
SN2B  6    0.538069    0.364762    0.602651   -21.00000    0.01127    0.01912 =
         0.02225    0.00465    0.00295   -0.00216
SN3B  6    0.525845    0.627823    0.596312   -21.00000    0.01155    0.02120 =
         0.02030   -0.00630    0.00073    0.00070
SN4B  6    0.352409    0.651642    0.516627   -21.00000    0.01607    0.01752 =
         0.01673   -0.00057    0.00358    0.00003
SN5B  6    0.310647    0.492957    0.434648   -21.00000    0.02414    0.00891 =
         0.01908   -0.00186    0.00670   -0.00355
SN6B  6    0.334912    0.449131    0.574246   -21.00000    0.03021    0.02162 =
         0.02612    0.00518    0.01425    0.00660
PART 0

O1A   5    0.510116    0.307031    0.548260    11.00000    0.01450    0.01426 =
         0.01213   -0.00261    0.00093   -0.00097
O2A   5    0.609266    0.530921    0.600067    11.00000    0.01095    0.01508 =
         0.01014   -0.00209   -0.00126    0.00255
O3A   5    0.519592    0.693864    0.548071    11.00000    0.01455    0.01190 =
         0.01642   -0.00069    0.00452   -0.00005
O4A   5    0.338793    0.609427    0.449562    11.00000    0.01346    0.01310 =
         0.01034   -0.00157   -0.00153    0.00186
O5A   5    0.281122    0.328477    0.449991    11.00000    0.02248    0.01290 =
         0.01729   -0.00132   -0.00208   -0.00407
AFIX  43
H5A   2    0.240773    0.287678    0.431686    11.00000   -1.50000
AFIX   0

O6A   5    0.377989    0.438724    0.505399    11.00000    0.01079    0.01437 =
         0.01082    0.00024   -0.00137   -0.00015
O7A   5    0.453103    0.468705    0.608344    11.00000    0.01235    0.01496 =
         0.01075   -0.00084    0.00106    0.00034
O8A   5    0.373770    0.609107    0.562163    11.00000    0.01441    0.01317 =
         0.01524   -0.00048    0.00432   -0.00059
O9A   5    0.222053    0.499879    0.510450    11.00000    0.01284    0.02253 =
         0.01212    0.00008    0.00237    0.00051
AFIX  43
H9A   2    0.162259    0.518137    0.512397    11.00000   -1.50000
AFIX   0
O10A  5    0.316125    0.329408    0.565218    11.00000    0.02382    0.01313 =
         0.02053    0.00330    0.00923   -0.00082
AFIX  43
H10A  2    0.287430    0.288498    0.585716    11.00000   -1.50000
AFIX   0
C11A  1    0.367211    0.150758    0.510898    11.00000    0.02059    0.01421 =
         0.02086    0.00256    0.00513   -0.00887
AFIX  23
H11A  2    0.381448    0.133940    0.546280    11.00000   -1.20000
H11B  2    0.303144    0.138249    0.501971    11.00000   -1.20000
AFIX   0
C12A  1    0.418372    0.087301    0.480812    11.00000    0.01972    0.01337 =
         0.02200    0.00140    0.00409    0.00191
AFIX  23
H12A  2    0.412336    0.023505    0.492996    11.00000   -1.20000
H12B  2    0.482110    0.104012    0.486362    11.00000   -1.20000
AFIX   0
C13A  1    0.388911    0.089303    0.425258    11.00000    0.03255    0.02275 =
         0.02382   -0.00703    0.00468   -0.00134
AFIX  23
H13A  2    0.324795    0.074296    0.419511    11.00000   -1.20000
H13B  2    0.397058    0.152406    0.412585    11.00000   -1.20000
AFIX   0
C14A  1    0.440351    0.021845    0.396448    11.00000    0.08527    0.01655 =
         0.03482   -0.00402    0.02574   -0.00718
AFIX 137
H14A  2    0.416123    0.022556    0.361396    11.00000   -1.50000
H14B  2    0.434990   -0.040364    0.409917    11.00000   -1.50000
H14C  2    0.503128    0.039818    0.399441    11.00000   -1.50000
AFIX   0
C21A  1    0.624967    0.320087    0.662759    11.00000    0.02232    0.02072 =
         0.01131    0.00010   -0.00299    0.00241
AFIX  23
H21A  2    0.678321    0.353552    0.677726    11.00000   -1.20000
H21B  2    0.582654    0.315967    0.688045    11.00000   -1.20000
AFIX   0
C22A  1    0.651634    0.223496    0.648752    11.00000    0.02657    0.01560 =
         0.02966    0.00392    0.00135    0.00192
AFIX  23
H22A  2    0.680792    0.226588    0.617842    11.00000   -1.20000
H22B  2    0.597459    0.185286    0.641965    11.00000   -1.20000
AFIX   0
C23A  1    0.714955    0.176848    0.689363    11.00000    0.03070    0.02611 =
         0.03803    0.01650   -0.00088    0.00786
AFIX  23
H23A  2    0.691546    0.185717    0.721729    11.00000   -1.20000
H23B  2    0.715866    0.109767    0.682675    11.00000   -1.20000
AFIX   0
C24A  1    0.809575    0.213288    0.693124    11.00000    0.03372    0.03392 =
         0.04870    0.01229    0.00231    0.00295
AFIX 137
H24A  2    0.835134    0.200221    0.662181    11.00000   -1.50000
H24B  2    0.845357    0.183117    0.720864    11.00000   -1.50000
H24C  2    0.809263    0.280029    0.698752    11.00000   -1.50000
AFIX   0
C31A  1    0.504917    0.679619    0.671893    11.00000    0.01679    0.01444 =
         0.01002   -0.00198    0.00002    0.00240
AFIX  23
H31A  2    0.484520    0.639172    0.697796    11.00000   -1.20000
H31B  2    0.567777    0.695743    0.682271    11.00000   -1.20000
AFIX   0
C32A  1    0.449355    0.768122    0.668886    11.00000    0.01750    0.01389 =
         0.01155   -0.00265    0.00008    0.00099
AFIX  23
H32A  2    0.467951    0.808138    0.642296    11.00000   -1.20000
H32B  2    0.385906    0.752348    0.660218    11.00000   -1.20000
AFIX   0
C33A  1    0.460351    0.820537    0.718116    11.00000    0.01760    0.01689 =
         0.01481   -0.00893    0.00142    0.00172
AFIX  23
H33A  2    0.449887    0.777669    0.745298    11.00000   -1.20000
H33B  2    0.522251    0.843227    0.724437    11.00000   -1.20000
AFIX   0
C34A  1    0.397579    0.901076    0.718696    11.00000    0.02522    0.01927 =
         0.02423   -0.00973    0.00274    0.00450
AFIX 137
H34A  2    0.403981    0.941071    0.690165    11.00000   -1.50000
H34B  2    0.411617    0.936146    0.749467    11.00000   -1.50000
H34C  2    0.336313    0.878389    0.716834    11.00000   -1.50000
AFIX   0
C41A  1    0.331400    0.820385    0.501360    11.00000    0.01970    0.01450 =
         0.02006   -0.00035    0.00200    0.00327
AFIX  23
H41A  2    0.352814    0.856178    0.531418    11.00000   -1.20000
H41B  2    0.347422    0.855145    0.472194    11.00000   -1.20000
AFIX   0
C42A  1    0.230199    0.812754    0.498028    11.00000    0.01943    0.02172 =
         0.02382    0.00380    0.00075    0.00220
AFIX  23
H42A  2    0.212875    0.790926    0.530209    11.00000   -1.20000
H42B  2    0.209212    0.766865    0.472334    11.00000   -1.20000
AFIX   0
C43A  1    0.185813    0.905727    0.485056    11.00000    0.01898    0.02590 =
         0.02216    0.00353    0.00229    0.00604
AFIX  23
H43A  2    0.212747    0.953343    0.508195    11.00000   -1.20000
H43B  2    0.196891    0.923577    0.451023    11.00000   -1.20000
AFIX   0
C44A  1    0.086955    0.902464    0.488064    11.00000    0.02555    0.04610 =
         0.03872    0.01322    0.00434    0.01365
AFIX 137
H44A  2    0.060779    0.962625    0.478715    11.00000   -1.50000
H44B  2    0.075750    0.887515    0.522084    11.00000   -1.50000
H44C  2    0.060101    0.855130    0.465349    11.00000   -1.50000
AFIX   0
C51A  1    0.177829    0.488404    0.389311    11.00000    0.01568    0.01684 =
         0.01217   -0.00400   -0.00027    0.00225
AFIX  23
H51A  2    0.202103    0.491571    0.356896    11.00000   -1.20000
H51B  2    0.141105    0.431903    0.389195    11.00000   -1.20000
AFIX   0
C52A  1    0.117568    0.571245    0.393452    11.00000    0.01842    0.01899 =
         0.01587   -0.00530   -0.00104    0.00378
AFIX  23
H52A  2    0.153184    0.628418    0.392919    11.00000   -1.20000
H52B  2    0.092318    0.568730    0.425602    11.00000   -1.20000
AFIX   0
C53A  1    0.041858    0.574424    0.351315    11.00000    0.01839    0.02084 =
         0.01908    0.00459   -0.00284    0.00371
AFIX  23
H53A  2    0.067209    0.576824    0.319192    11.00000   -1.20000
H53B  2    0.006356    0.517177    0.351869    11.00000   -1.20000
AFIX   0
C54A  1   -0.018890    0.657165    0.355110    11.00000    0.02161    0.04669 =
         0.02226    0.00501    0.00502    0.01600
AFIX 137
H54A  2    0.015393    0.714113    0.353137    11.00000   -1.50000
H54B  2   -0.044192    0.655162    0.386855    11.00000   -1.50000
H54C  2   -0.066983    0.655490    0.327780    11.00000   -1.50000
AFIX   0
C61A  1    0.246892    0.497025    0.630017    11.00000    0.01165    0.01809 =
         0.01823    0.00320    0.00571    0.00170
AFIX  23
H61A  2    0.191893    0.530545    0.617658    11.00000   -1.20000
H61B  2    0.229326    0.436678    0.642949    11.00000   -1.20000
AFIX   0
C62A  1    0.296753    0.552018    0.672364    11.00000    0.01694    0.02952 =
         0.01604   -0.00161    0.00632   -0.00259
AFIX  23
H62A  2    0.353499    0.520298    0.683207    11.00000   -1.20000
H62B  2    0.311311    0.613587    0.659714    11.00000   -1.20000
AFIX   0
C63A  1    0.245589    0.564484    0.716970    11.00000    0.02016    0.02810 =
         0.01597   -0.00204    0.00513    0.00579
AFIX  23
H63A  2    0.190463    0.599537    0.706786    11.00000   -1.20000
H63B  2    0.228294    0.503190    0.728801    11.00000   -1.20000
AFIX   0
C64A  1    0.298877    0.614572    0.758885    11.00000    0.02520    0.05200 =
         0.01921   -0.00545    0.00201    0.00897
AFIX 137
H64A  2    0.305609    0.679355    0.749722    11.00000   -1.50000
H64B  2    0.357682    0.586023    0.765443    11.00000   -1.50000
H64C  2    0.268024    0.610940    0.788773    11.00000   -1.50000
AFIX   0
REM BArF anion
F2E   4    0.115672    0.111115    0.425556    11.00000    0.02309    0.01950 =
         0.01773    0.00188    0.00191    0.00889
F3E   4    0.143735    0.198637    0.512300    11.00000    0.02318    0.03658 =
         0.01356    0.00668   -0.00102    0.00675
F4E   4    0.065201    0.365127    0.525367    11.00000    0.03129    0.03443 =
         0.01123   -0.01127    0.00337   -0.00362
F5E   4   -0.044253    0.439680    0.449728    11.00000    0.02946    0.01870 =
         0.02252   -0.00695    0.00432    0.00629
F6E   4   -0.070527    0.356181    0.362505    11.00000    0.02213    0.01867 =
         0.01691   -0.00042   -0.00241    0.00770
F8E   4   -0.177039    0.198762    0.356168    11.00000    0.01873    0.02313 =
         0.02124   -0.00020    0.00300    0.00631
F9E   4   -0.289034    0.079667    0.391183    11.00000    0.01230    0.04481 =
         0.02046    0.00221    0.00615   -0.00066
F10E  4   -0.240611   -0.099153    0.408492    11.00000    0.02093    0.04040 =
         0.02495    0.01205    0.00063   -0.01079
F11E  4   -0.074843   -0.154196    0.392209    11.00000    0.03369    0.01726 =
         0.03110    0.00391    0.00847   -0.00397
F12E  4    0.040134   -0.037966    0.360228    11.00000    0.02029    0.01808 =
         0.02872    0.00414    0.01155    0.00288
F14E  4    0.198957    0.227625    0.362678    11.00000    0.01596    0.02444 =
         0.01481   -0.00906   -0.00115   -0.00366
F15E  4    0.333770    0.170837    0.317443    11.00000    0.01198    0.04019 =
         0.02209   -0.00608    0.00114   -0.00465
F16E  4    0.311858    0.037703    0.245469    11.00000    0.01639    0.03124 =
         0.02456   -0.00035    0.00968    0.00483
F17E  4    0.147496   -0.033190    0.219198    11.00000    0.02866    0.01965 =
         0.02041   -0.00922    0.00790   -0.00104
F18E  4    0.008806    0.025204    0.262634    11.00000    0.01581    0.01934 =
         0.02096   -0.00954    0.00327   -0.00480
F20E  4    0.078880    0.337378    0.305040    11.00000    0.01428    0.01887 =
         0.01785   -0.00063   -0.00316   -0.00513
F21E  4    0.036818    0.428532    0.220770    11.00000    0.02419    0.01966 =
         0.02520    0.00755    0.00100   -0.00228
F22E  4   -0.098813    0.369225    0.153933    11.00000    0.03257    0.03299 =
         0.01696    0.01006   -0.00375   -0.00047
F23E  4   -0.195000    0.218501    0.175724    11.00000    0.02456    0.03585 =
         0.01578   -0.00200   -0.00785   -0.00312
F24E  4   -0.155731    0.127157    0.259768    11.00000    0.01785    0.02046 =
         0.02255   -0.00202   -0.00323   -0.00489
C1E   1    0.023253    0.229340    0.388353    11.00000    0.01262    0.01529 =
         0.01406   -0.00040    0.00296    0.00162
C2E   1    0.075477    0.193281    0.429438    11.00000    0.01514    0.01691 =
         0.01220    0.00020    0.00034    0.00225
C3E   1    0.091300    0.237741    0.475026    11.00000    0.01428    0.02650 =
         0.01019    0.00151    0.00083    0.00036
C4E   1    0.050858    0.320286    0.481676    11.00000    0.01300    0.02225 =
         0.00911   -0.00374    0.00180   -0.00006
C5E   1   -0.003546    0.358206    0.443264    11.00000    0.01877    0.01611 =
         0.01409   -0.00287    0.00454    0.00129
C6E   1   -0.015903    0.313308    0.398083    11.00000    0.01231    0.01868 =
         0.01567   -0.00214    0.00040    0.00342
C7E   1   -0.063194    0.087186    0.354431    11.00000    0.01307    0.01493 =
         0.01178   -0.00251    0.00163    0.00123
C8E   1   -0.148999    0.111772    0.364319    11.00000    0.01291    0.02073 =
         0.01581   -0.00354    0.00091   -0.00100
C9E   1   -0.207910    0.051252    0.382249    11.00000    0.01157    0.03344 =
         0.01153   -0.00233    0.00006   -0.00240
C10E  1   -0.182750   -0.039487    0.391640    11.00000    0.01760    0.02765 =
         0.01032    0.00028    0.00300   -0.00581
C11E  1   -0.099428   -0.066523    0.383516    11.00000    0.01866    0.01761 =
         0.01878    0.00150    0.00166   -0.00622
C12E  1   -0.041200   -0.003744    0.365964    11.00000    0.01443    0.01890 =
         0.01644   -0.00072    0.00191    0.00104
C13E  1    0.095159    0.126397    0.316918    11.00000    0.01302    0.01474 =
         0.00803    0.00030    0.00404   -0.00017
C14E  1    0.181022    0.160371    0.328333    11.00000    0.01636    0.01646 =
         0.01143   -0.00133   -0.00122   -0.00105
C15E  1    0.253603    0.131855    0.305065    11.00000    0.00851    0.02429 =
         0.01607    0.00238   -0.00032   -0.00124
C16E  1    0.243197    0.064631    0.268934    11.00000    0.01446    0.02023 =
         0.01363    0.00216    0.00583    0.00550
C17E  1    0.159803    0.029231    0.256323    11.00000    0.01796    0.01484 =
         0.01242   -0.00227    0.00400   -0.00039
C18E  1    0.089500    0.060170    0.279212    11.00000    0.01165    0.01430 =
         0.01249    0.00147    0.00296   -0.00096
C19E  1   -0.036358    0.228148    0.287903    11.00000    0.01121    0.01466 =
         0.01179    0.00035    0.00094    0.00155
C20E  1    0.008486    0.306175    0.274604    11.00000    0.01186    0.01504 =
         0.01356   -0.00143   -0.00099    0.00006
C21E  1   -0.010928    0.354316    0.230875    11.00000    0.01643    0.01671 =
         0.01638    0.00042    0.00077   -0.00070
C22E  1   -0.079874    0.324113    0.197268    11.00000    0.02180    0.02610 =
         0.01025    0.00081   -0.00157    0.00232
C23E  1   -0.127115    0.247145    0.208608    11.00000    0.01388    0.02644 =
         0.01322   -0.00629   -0.00289    0.00177
C24E  1   -0.105897    0.201611    0.252934    11.00000    0.01393    0.01537 =
         0.01348   -0.00277    0.00170   -0.00069
B1E   3    0.004228    0.167306    0.337046    11.00000    0.00922    0.01531 =
         0.01138   -0.00107    0.00009    0.00067
HKLF 4


REM  20210127_SM_QE1509_2_0m_a.res in P2(1)/n
REM wR2 = 0.1099, GooF = S = 1.328, Restrained GooF = 1.328 for all data
REM R1 = 0.0669 for 18008 Fo > 4sig(Fo) and 0.0801 for all 20597 data
REM 827 parameters refined using 6 restraints

END

WGHT      0.0000     69.1698

REM Highest difference peak  1.440,  deepest hole -1.848,  1-sigma level  0.233
Q1    1   0.6980  0.2869  0.6579  11.00000  0.05    1.44
Q2    1   0.2955  0.5212  0.5062  11.00000  0.05    1.27
Q3    1   0.3606  0.3636  0.4426  11.00000  0.05    1.22
Q4    1   0.2976  0.4229  0.4454  11.00000  0.05    1.20
Q5    1   0.0207  0.2829  0.3939  11.00000  0.05    1.11
Q6    1   0.2219  0.4907  0.6673  11.00000  0.05    1.01
Q7    1   0.3764  0.2423  0.4962  11.00000  0.05    1.00
Q8    1   0.2645  0.4638  0.5675  11.00000  0.05    1.00
Q9    1   0.4797  0.2208  0.5908  11.00000  0.05    0.99
Q10   1   0.3586  0.3438  0.4971  11.00000  0.05    0.98
Q11   1   0.4975  0.5413  0.6195  11.00000  0.05    0.97
Q12   1   0.4444  0.3987  0.5470  11.00000  0.05    0.97
Q13   1   0.3442  0.6793  0.5050  11.00000  0.05    0.97
Q14   1   0.7418  0.2239  0.7027  11.00000  0.05    0.96
Q15   1   0.5627  0.4574  0.6051  11.00000  0.05    0.96
Q16   1   0.3543  0.7175  0.5019  11.00000  0.05    0.96
Q17   1   0.3788  0.4817  0.5636  11.00000  0.05    0.95
Q18   1   0.6182  0.3984  0.5914  11.00000  0.05    0.95
Q19   1   0.4439  0.6032  0.5992  11.00000  0.05    0.95
Q20   1   0.4930  0.5543  0.5942  11.00000  0.05    0.94
;
_shelx_res_checksum              23839
_shelx_hkl_file                  
;
   2   0   0  782.02   21.00
   2   0   0  673.23   21.60
   2   0   0  637.34   20.00
   2   0   0  784.52   22.00
  -2   0   0  663.03   19.40
  -2   0   0  723.83   19.40
  -2   0   0  782.82   21.90
  -2   0   0  734.83   20.50
  -2   0   0  664.53   20.20
  -2   0   0  739.83   19.70
  -2   0   0  733.53   19.90
  -2   0   0  760.12   20.50
   3   0   0   -2.70    4.50
   3   0   0    0.00    3.20
   3   0   0   12.30    6.40
   3   0   0   12.00    7.20
   3   0   0   -4.20    4.90
  -3   0   0   -2.60    6.20
  -3   0   0    1.10    8.20
  -3   0   0    3.00    5.00
  -3   0   0   -3.20    4.20
  -3   0   0   -2.80    4.20
  -3   0   0   13.80    7.50
  -3   0   0   -7.90    4.60
  -3   0   0    2.00    4.70
   3   0   0    0.20    5.00
   3   0   0   -1.90    5.50
  -3   0   0   10.10    6.10
  -3   0   0    7.80    4.60
  -3   0   0    0.30    4.40
  -3   0   0   -6.20    5.60
   3   0   0   -7.80    5.40
   3   0   0   -0.30    6.60
   3   0   0   13.50    7.90
   3   0   0   -0.20    5.00
  -4   0   0   86.99    9.30
   4   0   0  114.29   10.40
   4   0   0  123.19    9.30
   4   0   0   99.39    7.40
   4   0   0  105.79    7.10
   4   0   0  116.29   11.70
   4   0   0  103.99    8.70
   4   0   0  120.29   14.20
   4   0   0  104.89    9.80
   4   0   0  100.99   11.70
  -4   0   0  101.99   11.30
  -4   0   0  119.09    9.50
   4   0   0   97.19   10.80
   4   0   0  115.39   10.60
   4   0   0  107.09   11.50
  -4   0   0  108.79   10.10
  -4   0   0  128.09   12.20
  -4   0   0  142.89   13.30
  -4   0   0  105.69   10.70
   4   0   0   92.49    9.60
   4   0   0  103.89   10.40
  -4   0   0  109.99   10.30
  -4   0   0  102.09    8.90
  -4   0   0   97.89    7.90
  -4   0   0  100.79    8.40
  -4   0   0   99.59   11.30
  -4   0   0  116.99   10.90
  -4   0   0  124.29   10.90
  -5   0   0   -2.10    6.60
  -5   0   0    6.20    6.10
  -5   0   0    0.20    6.80
  -5   0   0   11.20    5.90
  -5   0   0   -1.60    5.40
   5   0   0    2.50    6.40
   5   0   0    1.30    7.80
   5   0   0   11.80    9.60
  -5   0   0    2.50    6.10
   5   0   0   12.00    7.70
  -5   0   0    8.20   10.60
  -5   0   0    1.90    7.70
  -5   0   0    3.60    8.90
   5   0   0    6.50    6.30
   5   0   0   -6.10    6.20
   5   0   0    3.10    6.60
   5   0   0   -5.40    6.70
  -5   0   0    3.00    6.00
   5   0   0  -16.00    6.50
   5   0   0    1.30    5.90
   5   0   0    3.50    4.40
  -5   0   0    7.20    7.00
  -5   0   0   -4.30    5.50
   5   0   0    2.80    9.60
  -5   0   0    3.30    5.30
   5   0   0    2.50    4.00
   6   0   0   14.80    7.90
   6   0   0   35.20   11.70
   6   0   0   34.90    9.10
   6   0   0   36.20   10.50
   6   0   0   32.60   11.70
   6   0   0   12.20    8.50
  -6   0   0   27.30    9.30
  -6   0   0   36.60    9.10
  -6   0   0   20.10    7.70
  -6   0   0   26.60    9.30
  -6   0   0   18.60    6.80
  -6   0   0   18.70    6.60
  -6   0   0    9.60    7.30
  -6   0   0   33.90    8.80
  -6   0   0   31.90   10.40
  -6   0   0   13.20    7.40
  -6   0   0   30.00    8.60
   6   0   0   39.60    9.90
   6   0   0   25.40    7.80
   6   0   0   22.30    5.20
   6   0   0   15.30    7.30
   6   0   0   24.10    8.80
  -7   0   0    3.80    7.40
   7   0   0   13.90   14.40
  -7   0   0   20.80   12.20
  -7   0   0   -2.30    7.10
  -7   0   0    0.10    9.20
  -7   0   0   17.40    9.30
  -7   0   0   -4.60    6.70
  -7   0   0   -9.50    8.40
   7   0   0   -6.40    5.60
   7   0   0    8.80    8.80
  -7   0   0   -7.60    7.00
   7   0   0    7.10    7.80
  -7   0   0   -5.20    8.80
  -7   0   0   -4.30    6.00
   7   0   0   -1.70   12.80
   7   0   0    5.90    8.40
   7   0   0   10.90   11.90
   7   0   0    5.30    8.00
   7   0   0   14.60    9.50
  -7   0   0   -1.40    6.40
  -8   0   0   53.19   11.10
  -8   0   0   54.09   13.40
  -8   0   0   33.80    9.40
   8   0   0   44.50   14.80
  -8   0   0   77.89   15.40
   8   0   0   37.70   10.70
   8   0   0   34.80   10.70
   8   0   0   33.00    9.50
   8   0   0   46.40   10.50
   8   0   0   33.60   11.00
  -8   0   0   29.20   12.50
  -8   0   0   43.70    9.90
   8   0   0   39.70   10.90
   8   0   0   40.80    7.70
  -8   0   0   31.80   11.30
  -8   0   0   48.10    9.10
   8   0   0   28.50   16.00
  -8   0   0   48.10    9.00
   8   0   0   52.49   13.60
   8   0   0   50.99   11.70
  -9   0   0   25.70    9.30
   9   0   0    0.90    9.00
   9   0   0   12.60    8.90
  -9   0   0   16.20    8.70
   9   0   0   10.90    5.50
   9   0   0   19.80   12.70
   9   0   0   25.00   17.20
   9   0   0   16.70    9.50
  -9   0   0   23.30    7.60
   9   0   0    6.10   11.60
   9   0   0    9.50    7.00
  -9   0   0   28.60   11.40
  -9   0   0   11.00    8.80
  -9   0   0   12.20    9.00
  -9   0   0   32.40   11.20
   9   0   0   22.00   10.20
   9   0   0   32.10    9.40
  -9   0   0   18.90   10.30
  -9   0   0   24.90   12.20
  -9   0   0   14.60    8.60
   9   0   0    8.90    8.30
  -9   0   0   -0.50   10.00
  -9   0   0   10.80    9.30
   9   0   0   11.50    9.70
  10   0   0 1836.72   65.69
  10   0   0 1717.73   50.19
  10   0   0 1676.83   49.30
  10   0   0 1881.31   63.69
 -10   0   0 1790.22   57.59
 -10   0   0 1781.62   57.79
 -10   0   0 1819.22   56.09
 -10   0   0 1715.73   61.39
 -10   0   0 1780.82   59.39
 -10   0   0 1784.42   54.39
 -10   0   0 1804.72   54.09
  10   0   0 1863.11   61.59
 -10   0   0 1760.42   58.59
 -10   0   0 1799.52   58.49
 -10   0   0 1881.61   58.39
  10   0   0 1785.42   57.69
  10   0   0 1798.72   54.89
  10   0   0 1810.92   60.19
 -10   0   0 1791.42   53.19
  10   0   0 1756.62   57.59
  10   0   0 1770.42   58.09
  10   0   0 1764.52   56.69
  10   0   0 1729.03   54.39
  11   0   0  -10.50   15.00
 -11   0   0   11.00   11.00
 -11   0   0  -15.20    9.40
  11   0   0   29.50   17.20
 -11   0   0    9.20    9.00
 -11   0   0    9.50    8.50
 -11   0   0    3.90   10.10
  11   0   0    0.50    7.90
  11   0   0    0.10    6.80
  11   0   0    9.20    9.80
 -11   0   0    4.90    9.10
 -11   0   0   -5.10   10.70
  11   0   0   14.50   10.50
 -11   0   0   16.80    8.90
  11   0   0   -9.10   12.60
  11   0   0    5.10    5.20
 -11   0   0   -3.30    8.50
 -11   0   0    9.00    8.50
  11   0   0   -3.40   14.20
  11   0   0   -1.20    8.80
  11   0   0   29.40   25.40
 -11   0   0    2.30   11.80
  12   0   0   75.99   19.90
  12   0   0   74.29   14.00
 -12   0   0   63.79   14.00
 -12   0   0   59.59   16.90
  12   0   0   70.59   22.10
 -12   0   0   88.29   15.80
 -12   0   0   82.29   14.60
 -12   0   0   92.99   16.90
  12   0   0   77.39   14.70
  12   0   0  119.09   25.00
  12   0   0   71.19   15.30
 -12   0   0   56.99   12.90
 -12   0   0   75.29   13.20
 -12   0   0   69.69   12.00
 -12   0   0   48.50   18.00
 -12   0   0   78.19   14.10
  12   0   0   88.69   16.40
  12   0   0   84.09   16.50
  12   0   0  101.69   20.00
 -12   0   0  110.89   18.50
  12   0   0   69.49   10.20
 -12   0   0   74.99   15.20
  12   0   0   42.90   13.80
 -13   0   0   -9.40   12.70
  13   0   0    6.20   14.00
  13   0   0    2.60   19.20
 -13   0   0   -8.00    8.80
 -13   0   0  -17.30   10.30
  13   0   0   -3.40   12.10
  13   0   0  -20.20    9.50
 -13   0   0   -5.80   10.30
  13   0   0  -10.70   14.70
 -13   0   0   -4.20   11.40
 -13   0   0  -14.80   12.10
 -13   0   0   -9.20   14.40
  13   0   0   13.90   13.80
  13   0   0   -0.70   11.70
  13   0   0    3.30    7.90
 -13   0   0   -6.50   10.30
  13   0   0    3.50   16.40
 -13   0   0    6.40    9.60
  13   0   0   -3.10   10.90
 -13   0   0  -14.80   10.20
  14   0   0   -1.20   11.50
 -14   0   0    3.70   10.40
 -14   0   0   -0.50   10.50
 -14   0   0   -8.20   11.30
  14   0   0   33.30   13.60
  14   0   0   -3.20   10.10
  14   0   0   10.10   12.40
 -14   0   0    5.60   15.80
  14   0   0    1.80    8.00
 -14   0   0   -9.40   13.30
 -14   0   0    1.50   10.90
 -14   0   0   -5.00   11.10
 -14   0   0    1.60   10.40
  14   0   0   18.10   15.90
 -14   0   0   15.50   15.10
  14   0   0    0.50   16.80
  14   0   0   -0.80   21.20
 -14   0   0   -3.40   10.90
  14   0   0  -12.80   11.90
  14   0   0    2.70   12.00
  15   0   0  -11.60   12.30
  15   0   0   11.80   11.00
  15   0   0   21.00   12.90
  15   0   0   20.40   18.20
 -15   0   0   11.70   14.60
 -15   0   0    3.40   14.20
 -15   0   0    9.50   11.80
  15   0   0   19.00   18.70
  15   0   0   12.60   23.30
 -15   0   0   -0.70   14.20
 -15   0   0   10.20   13.60
 -15   0   0   21.40   14.20
  15   0   0   -6.10    7.50
 -15   0   0   -2.10   12.80
 -15   0   0    2.60   12.60
  15   0   0    1.90   12.10
  15   0   0   -3.20   12.40
 -15   0   0  -17.80   10.30
  16   0   0  146.09   21.60
 -16   0   0  126.09   23.70
 -16   0   0   98.79   21.10
 -16   0   0  104.59   21.50
  16   0   0  150.68   21.70
 -16   0   0  130.49   23.70
 -16   0   0  121.39   18.50
  16   0   0  107.29   19.80
 -16   0   0  139.09   24.70
 -16   0   0  109.79   21.60
 -16   0   0  101.79   18.70
 -16   0   0  138.89   21.10
  16   0   0   74.79   18.20
  16   0   0  118.29   25.00
  16   0   0  121.79   32.80
  16   0   0  123.89   24.50
  16   0   0  114.29   21.80
  17   0   0   51.59   21.40
 -17   0   0   47.70   13.60
 -17   0   0   31.10   13.90
  17   0   0   42.10   26.60
 -17   0   0   75.89   21.20
  17   0   0   44.40   16.80
 -17   0   0   61.09   17.80
  17   0   0   36.40   20.70
 -17   0   0   23.30   17.50
 -17   0   0   30.90   18.20
  17   0   0   22.70   16.80
  17   0   0   35.60   17.20
 -18   0   0  836.62   49.00
  18   0   0  815.92   50.79
 -18   0   0  864.91   49.10
 -18   0   0  863.91   50.89
 -18   0   0  771.52   45.70
 -18   0   0  876.21   46.10
  18   0   0  867.91   53.59
  18   0   0  830.82   49.50
 -18   0   0  717.63   46.80
 -18   0   0  876.91   42.00
 -18   0   0  843.52   49.50
  18   0   0  913.71   63.19
  19   0   0   39.10   29.20
 -19   0   0    7.40   15.70
 -19   0   0   31.50   18.50
 -19   0   0   28.70   13.80
 -19   0   0   17.70   15.90
 -19   0   0   31.60   18.50
  19   0   0   40.00   18.00
  19   0   0   52.09   20.30
 -19   0   0   66.29   24.90
 -19   0   0   28.30   14.60
 -20   0   0   15.20   15.50
 -20   0   0   25.30   21.70
 -20   0   0   79.99   37.20
 -20   0   0    3.80   18.20
  20   0   0   67.19   24.50
  20   0   0   29.80   23.70
 -20   0   0   71.29   26.60
  20   0   0    6.40   30.10
  20   0   0   24.60   19.30
  20   0   0   32.70   20.40
 -21   0   0   18.90   19.90
  21   0   0   43.70   20.30
  21   0   0   17.10   15.40
  21   0   0    7.50   32.50
  21   0   0   14.90   21.90
 -21   0   0   25.10   19.50
 -21   0   0    0.00   20.00
 -21   0   0   72.59   27.80
 -22   0   0   78.79   30.90
  22   0   0   68.39   34.50
  22   0   0   37.00   19.40
 -22   0   0   -6.20   21.20
 -22   0   0   36.90   22.40
  22   0   0   27.20   21.90
   1  -1   0    0.70    1.20
  -2  -1   0   29.30    3.60
   2  -1   0   38.00    4.60
  -2  -1   0   32.80    3.90
  -2  -1   0   23.60    5.60
  -2  -1   0   23.90    5.60
  -2  -1   0   42.90    6.10
   2  -1   0   24.90    6.20
   2  -1   0   31.80    4.00
   2  -1   0   31.30    4.40
   2  -1   0   37.10    5.00
  -2  -1   0   34.60    5.20
   2  -1   0   20.00    5.50
  -2  -1   0   27.50    5.40
  -2  -1   0   27.60    2.80
  -2  -1   0   30.50    4.70
  -2  -1   0   31.50    4.90
   2  -1   0   23.00    4.40
  -2  -1   0   34.20    5.20
   2  -1   0   22.20    6.00
  -2  -1   0   28.10    5.50
   2  -1   0   30.00    5.50
   2  -1   0   35.10    3.80
  -2   1   0   31.80    4.30
   2   1   0   24.40    4.40
   2   1   0   22.80    5.40
  -2   1   0   30.80    4.70
   2   1   0   21.30    5.10
   2   1   0   34.80    5.60
   2   1   0   25.20    5.10
   2   1   0   26.40    4.70
  -2   1   0   22.90    4.40
   2   1   0   32.20    3.90
  -2   1   0   32.50    5.00
   2   1   0   30.50    5.70
  -2   1   0   27.30    6.00
  -2   1   0   32.50    4.30
  -2   1   0   25.10    7.10
  -2   1   0   31.20    4.50
   2   1   0   25.40    4.40
   3  -1   0 1541.45   41.70
   3  -1   0 1453.35   36.90
   3  -1   0 1482.95   39.80
  -3  -1   0 1483.25   40.60
  -3  -1   0 1444.96   44.50
   3  -1   0 1496.25   39.80
   3  -1   0 1393.66   41.70
  -3  -1   0 1511.85   40.60
   3  -1   0 1488.95   39.40
   3  -1   0 1497.35   37.70
  -3  -1   0 1475.75   41.20
   3  -1   0 1512.65   41.60
  -3  -1   0 1531.35   41.80
  -3  -1   0 1463.85   38.40
  -3  -1   0 1420.56   39.70
  -3  -1   0 1493.55   37.60
  -3  -1   0 1485.65   40.10
   3  -1   0 1531.95   43.30
  -3  -1   0 1474.65   37.70
  -3  -1   0 1508.65   40.80
   3  -1   0 1469.45   39.80
   3  -1   0 1488.35   39.90
  -3  -1   0 1485.15   41.80
  -3  -1   0 1474.85   40.80
  -3  -1   0 1496.05   40.70
  -3   1   0 1478.95   39.90
   3   1   0 1502.55   42.10
  -3   1   0 1522.85   40.10
  -3   1   0 1501.85   39.90
   3   1   0 1462.65   40.70
  -3   1   0 1449.15   36.80
  -3   1   0 1477.75   39.70
  -3   1   0 1490.65   41.30
   3   1   0 1444.46   41.10
   3   1   0 1456.75   40.60
  -3   1   0 1456.25   39.90
   3   1   0 1470.25   40.60
   3   1   0 1502.25   40.10
  -3   1   0 1428.66   39.30
  -3   1   0 1469.65   37.60
  -3   1   0 1515.25   40.00
  -3   1   0 1549.45   42.70
   3   1   0 1545.55   40.30
   3   1   0 1425.16   39.60
   3   1   0 1530.45   42.30
   3   1   0 1444.16   38.50
  -3   1   0 1545.55   40.00
   3   1   0 1488.15   42.90
   4  -1   0 1118.19   34.10
  -4  -1   0 1103.79   34.60
  -4  -1   0 1091.19   33.70
   4  -1   0 1113.49   35.30
   4  -1   0 1076.09   31.90
  -4  -1   0 1031.20   34.70
  -4  -1   0 1127.59   33.20
   4  -1   0 1129.29   32.60
   4  -1   0 1088.69   31.80
   4  -1   0 1065.19   28.30
   4  -1   0 1047.90   33.50
  -4  -1   0 1079.49   33.50
  -4  -1   0 1117.09   33.00
  -4  -1   0 1084.39   33.20
  -4  -1   0 1093.99   29.80
  -4  -1   0 1075.09   33.70
  -4  -1   0 1090.89   34.00
   4  -1   0 1137.79   32.50
   4  -1   0 1100.49   32.70
  -4  -1   0 1074.79   29.50
   4  -1   0 1105.59   32.40
  -4  -1   0 1116.49   32.70
  -4  -1   0 1098.79   30.90
   4  -1   0 1116.49   36.20
  -4  -1   0 1103.89   33.20
   4  -1   0 1109.89   29.90
  -4   1   0 1083.99   32.20
  -4   1   0 1084.89   32.70
  -4   1   0 1058.99   35.30
  -4   1   0 1064.19   31.80
   4   1   0 1064.09   33.10
   4   1   0 1132.69   30.90
   4   1   0  996.30   32.10
   4   1   0 1030.00   35.20
  -4   1   0 1085.99   32.30
   4   1   0 1138.09   33.40
   4   1   0 1076.29   33.10
   4   1   0 1063.39   33.20
  -4   1   0 1139.99   31.80
   4   1   0 1069.09   31.30
   4   1   0 1093.29   34.60
  -4   1   0 1112.89   34.80
  -4   1   0 1101.29   32.50
  -4   1   0 1091.19   29.70
   4   1   0 1115.79   35.30
  -4   1   0 1131.79   33.90
   4   1   0 1114.49   31.00
  -4   1   0 1101.69   32.20
  -4   1   0 1088.29   31.80
  -4   1   0  970.60   30.90
   4   1   0 1139.89   33.40
  -4   1   0 1147.89   32.20
   4   1   0 1092.99   32.40
   5  -1   0  773.62   23.80
  -5  -1   0  752.42   28.10
   5  -1   0  771.22   26.50
   5  -1   0  790.82   28.40
  -5  -1   0  759.02   26.80
  -5  -1   0  789.12   27.10
   5  -1   0  796.92   25.70
  -5  -1   0  777.32   23.30
  -5  -1   0  774.92   27.30
  -5  -1   0  783.72   28.10
  -5  -1   0  760.32   27.90
   5  -1   0  823.22   31.00
  -5  -1   0  769.32   27.20
   5  -1   0  770.22   26.80
  -5  -1   0  766.02   24.00
  -5  -1   0  760.72   23.50
  -5  -1   0  798.82   27.50
  -5  -1   0  809.52   26.90
   5  -1   0  800.22   26.20
   5  -1   0  736.13   21.20
   5  -1   0  764.42   21.70
  -5  -1   0  745.63   24.70
   5  -1   0  850.41   35.40
  -5  -1   0  781.82   24.90
   5  -1   0  788.22   26.50
   5  -1   0  768.12   28.80
   5  -1   0  697.83   25.00
   5   1   0  773.22   27.20
   5   1   0  776.82   27.00
   5   1   0  749.62   29.20
   5   1   0  758.32   27.20
  -5   1   0  796.82   28.00
  -5   1   0  801.02   26.50
   5   1   0  809.02   27.70
  -5   1   0  758.82   25.80
  -5   1   0  788.92   26.70
  -5   1   0  771.52   25.00
  -5   1   0  804.22   29.60
  -5   1   0  787.62   26.20
   5   1   0  747.13   24.40
   5   1   0  801.42   26.60
   5   1   0  781.62   24.40
  -5   1   0  804.02   26.70
  -5   1   0  818.72   25.90
   5   1   0  779.42   30.80
   5   1   0  763.22   28.50
  -5   1   0  783.82   23.60
  -5   1   0  793.92   26.60
   5   1   0  755.42   27.10
   5   1   0  764.72   27.10
   6  -1   0   76.19   12.30
   6  -1   0   64.79   13.10
   6  -1   0   72.09    9.10
   6  -1   0   71.49   10.00
  -6  -1   0   81.69   11.80
  -6  -1   0   68.79   11.00
   6  -1   0   57.49    9.80
   6  -1   0   78.39   10.30
   6  -1   0   63.19   10.30
  -6  -1   0   70.49   11.30
  -6  -1   0   60.69    8.20
  -6  -1   0   69.49   10.60
   6  -1   0   57.29    6.00
   6  -1   0   62.19    9.00
   6  -1   0   55.49    7.20
  -6  -1   0   80.49   12.10
  -6  -1   0   80.69    8.80
  -6  -1   0   63.79    7.90
  -6  -1   0   78.29   11.50
  -6  -1   0   73.89    9.30
  -6  -1   0   85.49   12.00
  -6  -1   0   71.19   11.40
   6  -1   0   71.49   10.90
   6  -1   0   66.09   13.90
   6   1   0   81.89   11.20
   6   1   0   75.89   11.30
  -6   1   0   67.19   10.10
  -6   1   0   66.49    8.40
  -6   1   0   64.59    9.30
  -6   1   0   63.29    9.20
   6   1   0   79.29   13.90
   6   1   0   68.69   10.50
   6   1   0   88.59   13.90
   6   1   0   62.19   10.40
   6   1   0   67.89    9.20
  -6   1   0   55.29    9.80
  -6   1   0   77.49   10.70
   6   1   0   70.79   11.40
  -6   1   0   96.59   11.50
   6   1   0   68.09   10.60
  -6   1   0   77.19   11.50
  -6   1   0   81.69   12.20
   6   1   0   55.39    8.60
  -6   1   0   77.19   11.00
  -6   1   0   70.99   12.50
   6   1   0   92.69   15.30
  -6   1   0   83.89   11.90
  -7  -1   0    7.00    8.30
  -7  -1   0  -16.10    8.90
  -7  -1   0    4.80    8.10
   7  -1   0    1.70    8.60
   7  -1   0   -3.10    7.80
   7  -1   0   -2.60    7.10
   7  -1   0   21.70   11.50
  -7  -1   0   12.10   10.70
   7  -1   0   -0.10   10.70
   7  -1   0    8.60    9.30
  -7  -1   0    0.40    6.00
   7  -1   0   20.30    8.90
  -7  -1   0   -2.20    6.70
   7  -1   0    2.40    3.80
  -7  -1   0    0.60    7.60
  -7  -1   0   22.80   11.80
   7  -1   0    4.30    7.40
  -7  -1   0   -1.40    9.00
   7  -1   0    6.70   13.70
  -7  -1   0   -3.70    6.80
  -7  -1   0    2.90    5.90
   7  -1   0   -1.10    8.20
  -7   1   0   -7.80    8.60
  -7   1   0   19.10    9.40
   7   1   0   26.90   14.50
   7   1   0   -3.70    7.30
  -7   1   0    2.40    7.70
   7   1   0   -2.40   12.20
  -7   1   0   -0.10    7.60
  -7   1   0    4.00    7.30
   7   1   0   10.10    9.20
  -7   1   0   -2.20    6.90
  -7   1   0    6.00    9.40
  -7   1   0    0.70    8.20
   7   1   0   11.50    8.40
   7   1   0   -1.70    5.40
   7   1   0  -11.40    8.40
   7   1   0   -1.40    7.20
  -7   1   0    4.70    9.40
  -7   1   0    4.40    6.70
   7   1   0   -0.70    8.70
  -7   1   0    8.00   12.10
  -8  -1   0   21.50   20.20
  -8  -1   0   24.70   10.20
  -8  -1   0   58.99   12.10
   8  -1   0   32.70    5.30
  -8  -1   0   41.40   12.30
  -8  -1   0   40.60    8.50
  -8  -1   0   38.30   11.60
   8  -1   0   33.70   15.00
   8  -1   0   37.20   10.90
  -8  -1   0   39.70    9.10
   8  -1   0   49.60   13.60
   8  -1   0   36.70   10.50
  -8  -1   0   44.70   11.10
  -8  -1   0   37.60   10.50
  -8  -1   0   45.90   12.70
   8  -1   0   38.20   10.80
   8  -1   0   57.29   16.60
  -8  -1   0   42.80   12.40
   8  -1   0   29.60    8.70
   8  -1   0   41.80    6.80
   8  -1   0   39.90   10.40
   8  -1   0   46.20   10.00
  -8  -1   0   40.10    7.90
   8   1   0   42.80   11.30
  -8   1   0   47.00   13.30
  -8   1   0   24.10    8.30
   8   1   0   25.20    6.70
  -8   1   0   38.20   20.70
  -8   1   0   22.30    8.30
  -8   1   0   20.30   10.40
   8   1   0   61.19   15.30
   8   1   0   50.79   16.00
   8   1   0   23.90   11.00
   8   1   0   38.60    9.30
   8   1   0   54.19   13.30
  -8   1   0   31.30    8.40
  -8   1   0   30.50   10.90
  -8   1   0   27.30    9.80
   8   1   0   55.79   13.00
   8   1   0   32.50   16.80
  -8   1   0   31.90    9.50
   8   1   0   45.40   15.70
  -8   1   0   33.60    9.10
   8   1   0   42.90   11.20
  -8   1   0   45.10   11.30
  -9  -1   0  135.49   15.00
   9  -1   0  126.89   15.60
   9  -1   0  128.59   15.10
  -9  -1   0  144.49   11.70
  -9  -1   0  118.99   14.90
   9  -1   0  125.09    8.40
  -9  -1   0  167.18   18.20
   9  -1   0  134.99   14.00
   9  -1   0  167.98   17.40
   9  -1   0  123.29   17.50
   9  -1   0  142.99   16.20
  -9  -1   0  149.88   18.40
  -9  -1   0  171.78   18.90
   9  -1   0  128.69   14.10
  -9  -1   0  165.78   16.20
   9  -1   0  130.79   22.20
   9  -1   0  131.09   15.00
   9  -1   0  137.89   19.80
  -9  -1   0  146.59   12.60
  -9  -1   0  152.38   16.40
  -9  -1   0  153.58   16.90
  -9  -1   0  142.59   16.70
  -9  -1   0  148.39   14.30
  -9   1   0  158.68   12.90
   9   1   0  172.08   21.20
   9   1   0  143.29   16.10
   9   1   0  162.48   17.40
   9   1   0  155.68   15.60
   9   1   0  133.99   16.20
   9   1   0  143.39   18.40
  -9   1   0  132.59   13.40
  -9   1   0  154.48   18.10
  -9   1   0  130.59   15.50
   9   1   0  168.68   16.90
   9   1   0  129.69   18.50
   9   1   0  140.79   12.40
   9   1   0  126.19   11.90
  -9   1   0  139.09   15.10
  -9   1   0  141.49   17.00
  -9   1   0  117.69   13.10
  -9   1   0  144.79   15.70
   9   1   0  146.59   13.90
  -9   1   0  137.09   16.80
  -9   1   0  117.49   12.10
  -9   1   0  150.38   16.00
  -9   1   0  164.48   15.50
  10  -1   0  116.69   20.00
 -10  -1   0  125.29   11.70
  10  -1   0  126.89   16.60
  10  -1   0  111.49   14.10
 -10  -1   0  114.79   16.60
  10  -1   0  138.99   16.80
  10  -1   0  129.29   17.00
  10  -1   0  118.19   15.40
 -10  -1   0  155.28   19.20
 -10  -1   0  118.99   16.40
 -10  -1   0  143.29   17.80
  10  -1   0  148.09   15.90
  10  -1   0  119.79   18.90
 -10  -1   0  111.69   15.30
 -10  -1   0  119.59   15.90
  10  -1   0  154.98   20.90
 -10  -1   0  118.39   18.60
 -10  -1   0  137.09   17.20
  10  -1   0  111.19   11.60
 -10  -1   0  119.39   12.70
 -10  -1   0  129.29   16.00
 -10   1   0  124.39   15.80
  10   1   0  124.89   17.00
  10   1   0  153.48   19.10
 -10   1   0  132.09   17.30
 -10   1   0  118.89   15.20
 -10   1   0  126.09   15.10
 -10   1   0  109.99   12.30
 -10   1   0  118.89   15.80
  10   1   0  122.99   16.40
  10   1   0  154.18   18.60
  10   1   0  115.79   15.70
  10   1   0  119.89   13.30
 -10   1   0  124.69   13.40
  10   1   0  122.29   12.60
  10   1   0  140.49   15.30
 -10   1   0  102.89   12.50
  10   1   0  130.59   20.80
 -10   1   0  103.89   16.70
  10   1   0  116.39   19.80
 -10   1   0  131.49   18.40
 -10   1   0  150.98   16.50
 -10   1   0  135.39   15.70
  10   1   0  116.39   18.00
  11  -1   0  238.58   20.00
 -11  -1   0  225.38   19.20
  11  -1   0  199.78   16.80
  11  -1   0  204.08   23.70
 -11  -1   0  233.58   25.40
 -11  -1   0  205.98   19.70
  11  -1   0  215.88   23.90
  11  -1   0  230.28   19.90
  11  -1   0  205.78   18.70
  11  -1   0  189.68   19.00
 -11  -1   0  213.38   15.40
 -11  -1   0  199.28   19.30
 -11  -1   0  244.68   20.50
 -11  -1   0  202.88   21.30
 -11  -1   0  213.78   18.50
 -11  -1   0  243.48   18.10
 -11  -1   0  195.48   19.90
 -11  -1   0  222.88   23.80
  11  -1   0  283.37   29.60
  11  -1   0  189.38   17.30
 -11   1   0  201.68   18.90
 -11   1   0  220.08   20.60
 -11   1   0  231.58   16.40
 -11   1   0  225.58   28.30
 -11   1   0  200.78   15.60
 -11   1   0  213.08   19.40
  11   1   0  221.98   23.70
  11   1   0  209.78   21.50
 -11   1   0  226.18   16.80
 -11   1   0  219.88   19.00
 -11   1   0  232.08   19.80
 -11   1   0  234.48   18.90
 -11   1   0  205.68   20.40
  11   1   0  253.37   20.40
  11   1   0  235.58   29.30
  11   1   0  230.48   15.90
  11   1   0  230.88   26.90
  11   1   0  241.38   23.10
 -11   1   0  229.48   20.10
  11   1   0  209.38   20.30
  11   1   0  216.08   18.70
  12  -1   0   64.99   19.40
 -12  -1   0   86.69   15.10
  12  -1   0   96.19   19.70
 -12  -1   0  105.49   16.20
 -12  -1   0   95.39   13.80
 -12  -1   0   68.79   14.20
 -12  -1   0   76.39   14.20
  12  -1   0   94.99   17.60
 -12  -1   0   72.69   18.10
  12  -1   0   93.19   16.40
  12  -1   0  100.29   17.30
 -12  -1   0  118.69   18.90
  12  -1   0  145.59   24.80
 -12  -1   0   89.19   12.80
  12  -1   0   85.99   14.80
  12  -1   0   89.59   23.20
 -12  -1   0  106.39   18.80
 -12  -1   0   78.09   18.40
 -12  -1   0   63.69   13.20
  12  -1   0   68.69   14.60
  12  -1   0   99.79   15.30
 -12  -1   0   98.49   18.10
  12   1   0  128.59   24.40
 -12   1   0   98.39   23.20
  12   1   0   64.79   22.20
 -12   1   0   63.49   16.00
  12   1   0   89.29   17.10
 -12   1   0   84.39   14.40
  12   1   0   80.99   11.90
  12   1   0   75.59   20.30
 -12   1   0   94.79   16.50
  12   1   0   86.99   14.30
 -12   1   0   83.39   16.90
  12   1   0   99.59   16.80
  12   1   0   66.19   18.90
 -12   1   0   63.19   19.40
 -12   1   0   95.19   16.70
 -12   1   0   97.29   14.60
  12   1   0  140.79   25.60
 -12   1   0   86.19   18.90
  12   1   0  102.99   17.20
 -12   1   0  101.89   14.00
 -12   1   0   84.39   16.00
 -12   1   0  104.89   14.40
  12   1   0   62.49   14.30
 -13  -1   0   44.60   17.00
  13  -1   0   49.70   13.90
  13  -1   0   33.20   21.70
  13  -1   0   34.50   14.00
  13  -1   0   59.29   15.90
 -13  -1   0   64.19   12.80
  13  -1   0   28.90   17.90
 -13  -1   0   40.90   11.00
 -13  -1   0   58.49   24.20
 -13  -1   0   62.19   19.10
 -13  -1   0   33.70   12.50
  13  -1   0   49.99   13.30
  13  -1   0   56.29   15.40
  13  -1   0   59.69   19.20
 -13  -1   0   48.90   15.80
 -13  -1   0   43.40   16.00
 -13  -1   0   71.49   16.80
 -13  -1   0   43.00   14.00
 -13  -1   0   57.99   16.40
  13   1   0   42.00   19.50
  13   1   0   48.10   15.80
 -13   1   0   66.89   17.00
  13   1   0   65.19   19.60
  13   1   0   53.69   15.50
  13   1   0   45.60   13.30
  13   1   0   57.69   15.80
 -13   1   0   51.89   15.20
 -13   1   0   66.59   14.60
 -13   1   0   52.09   16.20
 -13   1   0   60.39   12.60
 -13   1   0   64.29   15.60
  13   1   0   77.59   24.20
 -13   1   0   52.89   15.80
  13   1   0   57.99   14.90
 -13   1   0   52.79   12.00
  13   1   0   45.60   11.40
  13   1   0   72.09   17.00
 -13   1   0   49.30   15.00
 -13   1   0   70.49   14.90
 -14  -1   0   53.69   15.80
 -14  -1   0   53.19   12.30
  14  -1   0   39.00   14.10
 -14  -1   0   26.40   14.10
  14  -1   0    6.40   13.50
  14  -1   0   19.40   16.60
  14  -1   0   32.10   12.30
 -14  -1   0   24.30   13.70
 -14  -1   0   43.50   11.40
 -14  -1   0   44.70   14.10
 -14  -1   0   64.29   17.80
 -14  -1   0   33.60   14.60
 -14  -1   0   17.10   13.40
  14  -1   0   14.60   17.10
 -14  -1   0   47.00   17.60
  14  -1   0   61.69   22.40
  14  -1   0   60.39   16.40
  14  -1   0   53.49   22.30
 -14  -1   0   14.30   10.80
 -14   1   0   32.90   13.10
 -14   1   0   47.90   16.60
 -14   1   0   38.50   14.70
 -14   1   0   45.40   11.90
  14   1   0   51.29   24.80
  14   1   0   54.39   15.00
  14   1   0   30.50   19.20
  14   1   0   23.80   10.10
 -14   1   0   43.20   16.60
  14   1   0   23.30   13.70
 -14   1   0   46.90   15.80
  14   1   0   41.90   15.00
  14   1   0   43.10   14.50
 -14   1   0   22.50   14.20
  14   1   0   23.40   12.80
 -14   1   0   38.60   14.80
  14   1   0   31.80   13.20
 -14   1   0   44.30   13.40
 -14   1   0   31.20   12.20
  14   1   0   35.80   20.00
 -15  -1   0   32.50   15.50
 -15  -1   0   70.59   13.10
 -15  -1   0   59.69   17.70
  15  -1   0   40.80   19.70
  15  -1   0   36.70   13.00
 -15  -1   0   60.59   15.90
 -15  -1   0   47.10   15.00
 -15  -1   0   49.20   18.10
 -15  -1   0   58.69   14.40
  15  -1   0   50.59   20.20
 -15  -1   0   59.89   19.90
  15  -1   0   73.19   19.40
  15  -1   0   38.20   13.40
 -15  -1   0   55.59   18.50
  15  -1   0   44.60   25.00
  15  -1   0   34.40   12.90
 -15  -1   0   49.99   15.90
  15  -1   0   58.79   16.70
  15   1   0   19.00   13.10
  15   1   0   79.69   22.00
  15   1   0   37.60   20.50
 -15   1   0   65.89   20.10
  15   1   0   40.60   10.80
  15   1   0   54.79   14.60
 -15   1   0   52.89   18.10
  15   1   0   48.60   21.80
 -15   1   0   59.79   12.80
  15   1   0   56.49   26.10
 -15   1   0   72.19   18.80
 -15   1   0   43.60   16.50
  15   1   0   56.29   15.70
  15   1   0   24.10   15.60
 -15   1   0   26.40   14.10
  15   1   0   43.30   15.10
 -15   1   0   41.30   15.30
 -15   1   0   62.39   15.80
 -16  -1   0   61.39   15.30
  16  -1   0   70.19   21.90
 -16  -1   0   53.09   21.60
 -16  -1   0   46.80   16.10
  16  -1   0   39.40   13.80
 -16  -1   0   63.29   18.30
 -16  -1   0   49.99   15.30
 -16  -1   0   74.69   24.00
  16  -1   0   67.29   18.10
  16  -1   0   30.60   12.90
  16  -1   0   57.69   18.40
 -16  -1   0   72.69   20.80
 -16  -1   0   68.09   14.80
 -16  -1   0   68.79   15.70
 -16  -1   0   69.69   19.70
  16  -1   0   59.89   28.60
  16  -1   0   33.40   16.40
  16  -1   0   56.19   20.90
  16   1   0   88.99   20.30
  16   1   0   58.59   22.40
 -16   1   0   71.69   14.30
 -16   1   0   32.10   15.00
 -16   1   0   54.49   19.30
 -16   1   0   65.69   18.80
  16   1   0   52.89   15.80
 -16   1   0   56.29   16.00
  16   1   0   35.10   18.30
 -16   1   0   60.09   19.00
  16   1   0   55.99   29.40
  16   1   0   39.20   20.90
 -16   1   0   72.29   18.00
  16   1   0   70.19   18.20
  16   1   0   67.99   18.90
 -16   1   0   81.29   19.70
 -16   1   0   47.40   16.30
  17  -1   0  281.17   33.40
 -17  -1   0  246.78   29.10
  17  -1   0  174.48   34.70
 -17  -1   0  216.28   21.40
 -17  -1   0  182.28   25.80
 -17  -1   0  241.58   33.50
  17  -1   0  196.88   24.70
  17  -1   0  224.58   28.20
 -17  -1   0  232.88   45.60
  17  -1   0  187.38   25.20
 -17  -1   0  244.88   26.20
  17  -1   0  196.28   31.80
 -17  -1   0  196.08   28.70
 -17  -1   0  243.38   24.90
  17   1   0  194.68   38.50
  17   1   0  175.78   29.70
 -17   1   0  232.38   28.50
  17   1   0  151.88   25.40
  17   1   0  239.08   27.20
 -17   1   0  188.58   29.40
 -17   1   0  255.17   31.70
  17   1   0  184.78   26.60
  17   1   0  220.48   34.00
 -17   1   0  233.18   21.70
 -17   1   0  224.68   27.10
 -17   1   0  264.47   29.20
 -17   1   0  209.48   25.50
  18  -1   0   77.19   21.30
  18  -1   0   36.40   20.60
 -18  -1   0   49.50   15.00
 -18  -1   0   52.09   15.40
  18  -1   0   75.99   22.10
 -18  -1   0   77.99   20.80
 -18  -1   0  102.19   35.90
  18  -1   0   72.09   30.30
 -18  -1   0   36.90   18.30
 -18  -1   0   54.39   20.70
 -18  -1   0  101.69   26.20
  18  -1   0   72.49   22.60
 -18  -1   0   19.50   17.20
 -18   1   0   34.70   17.00
 -18   1   0   82.09   18.80
  18   1   0   54.59   30.50
 -18   1   0   32.00   14.60
  18   1   0   41.60   30.00
  18   1   0   65.09   23.40
 -18   1   0   49.20   13.90
 -18   1   0   68.69   21.90
 -18   1   0   58.69   19.60
  18   1   0   61.19   21.20
  18   1   0   17.60   21.80
 -18   1   0   74.39   26.90
 -18   1   0   57.39   19.20
  18   1   0   94.09   27.90
 -19  -1   0  192.78   27.40
  19  -1   0  146.29   27.50
 -19  -1   0  138.19   31.10
 -19  -1   0  210.98   25.80
 -19  -1   0  205.78   34.40
 -19  -1   0  155.68   28.50
 -19  -1   0  225.68   38.50
 -19  -1   0  177.08   24.70
  19  -1   0  165.18   39.10
  19  -1   0  180.28   31.40
  19  -1   0  180.28   28.60
 -19   1   0  177.88   28.10
  19   1   0  135.49   28.90
 -19   1   0  175.08   40.70
  19   1   0  216.68   46.20
  19   1   0  165.68   28.70
  19   1   0  150.58   27.80
 -19   1   0  181.18   30.50
  19   1   0  119.29   35.30
 -19   1   0  192.68   29.90
 -19   1   0  154.18   30.40
 -19   1   0  130.79   25.90
  20  -1   0  -13.80   19.20
 -20  -1   0   12.70   18.90
 -20  -1   0    2.00   15.80
 -20  -1   0   -3.10   21.30
 -20  -1   0  -11.90   17.30
 -20  -1   0  -19.70   17.20
  20  -1   0   37.00   17.50
  20  -1   0  -10.60   28.10
 -20  -1   0   34.10   21.50
  20  -1   0   10.80   17.10
  20  -1   0   31.40   20.40
  20   1   0   -0.50   15.00
 -20   1   0   -7.10   18.00
 -20   1   0   -2.30   16.30
 -20   1   0   36.70   23.00
  20   1   0   -9.60   27.40
 -20   1   0   -2.00   16.10
  20   1   0   36.40   19.10
 -20   1   0    7.10   19.10
  20   1   0   -7.60   20.90
  20   1   0   -2.50   20.50
 -21  -1   0   36.70   24.50
  21  -1   0   35.10   20.70
 -21  -1   0   16.90   16.50
 -21  -1   0   14.90   21.80
 -21  -1   0    1.80   17.80
  21  -1   0   57.09   34.20
  21   1   0   37.80   33.20
  21   1   0   54.19   22.70
  21   1   0    8.10   19.60
 -21   1   0   30.30   25.30
 -21   1   0   41.70   24.20
  21   1   0   11.20   32.60
 -21   1   0    9.00   20.30
 -21   1   0   23.00   23.50
 -22  -1   0  104.89   26.10
  22  -1   0  140.29   34.10
  22  -1   0  102.59   34.00
 -22  -1   0  104.49   35.20
  22   1   0  117.39   27.90
 -22   1   0  140.19   34.80
 -22   1   0  159.68   31.30
  22   1   0  161.58   39.50
   0  -2   0  343.17   10.20
   0  -2   0  338.87   12.40
   0  -2   0  328.47   12.10
   0  -2   0  325.67   12.00
   0  -2   0  320.57    9.50
   0  -2   0  333.77   12.20
   0  -2   0  311.37    9.10
   0  -2   0  339.47    9.20
   0  -2   0  332.17    9.30
   0  -2   0  318.37    9.20
   0  -2   0  331.07   10.50
   0  -2   0  326.47   10.60
   0  -2   0  330.27   13.00
   0   2   0  334.97    9.30
   0   2   0  331.77   12.90
  -1  -2   0   39.40    5.20
   1  -2   0   35.80    5.30
   1  -2   0   40.90    6.30
   1  -2   0   37.90    6.30
   1  -2   0   39.30    4.10
  -1  -2   0   42.60    6.50
  -1  -2   0   37.70    4.70
  -1  -2   0   43.30    5.30
   1  -2   0   41.40    3.40
   1  -2   0   36.90    6.20
   1  -2   0   49.20    5.40
  -1  -2   0   48.70    5.90
   1  -2   0   34.70    3.30
   1  -2   0   41.70    3.10
   1  -2   0   53.09    6.30
   1  -2   0   36.60    4.60
  -1  -2   0   43.00    4.10
   1  -2   0   41.00    3.20
   1  -2   0   39.30    5.10
  -1  -2   0   39.60    2.90
  -1  -2   0   45.50    4.90
  -1  -2   0   46.80    5.30
  -1  -2   0   35.20    2.80
   1  -2   0   47.90    4.70
   1   2   0   38.30    5.50
   1   2   0   43.70    5.00
  -1   2   0   39.10    7.20
   1   2   0   43.80    6.50
   1   2   0   38.70    4.10
  -1   2   0   46.10    4.90
  -1   2   0   47.30    6.50
   1   2   0   45.30    6.30
   1   2   0   49.90    4.90
   1   2   0   45.00    6.10
  -1   2   0   42.40    4.70
   1   2   0   45.50    6.50
  -1   2   0   42.20    3.40
  -1   2   0   59.29    7.30
  -1   2   0   43.90    6.10
  -1   2   0   52.79    5.40
  -1   2   0   48.90    6.40
  -1   2   0   42.50    3.00
   1   2   0   40.90    3.80
   1   2   0   46.70    5.60
   2  -2   0 1502.15   38.60
  -2  -2   0 1483.35   39.30
  -2  -2   0 1522.25   41.90
   2  -2   0 1467.75   41.50
   2  -2   0 1499.95   37.60
   2  -2   0 1409.86   40.60
  -2  -2   0 1462.65   39.90
  -2  -2   0 1403.16   40.50
   2  -2   0 1431.96   38.00
  -2  -2   0 1506.65   39.10
   2  -2   0 1511.25   37.70
   2  -2   0 1456.95   39.20
   2  -2   0 1510.35   37.40
  -2  -2   0 1456.75   40.40
   2  -2   0 1474.95   37.30
  -2  -2   0 1499.75   41.90
  -2  -2   0 1380.56   43.60
  -2  -2   0 1419.16   38.50
  -2  -2   0 1444.76   36.60
   2  -2   0 1435.96   39.20
   2  -2   0 1436.16   40.80
  -2  -2   0 1388.36   37.20
  -2   2   0 1521.45   39.50
   2   2   0 1520.95   39.20
  -2   2   0 1518.05   37.50
   2   2   0 1483.15   41.90
   2   2   0 1418.16   36.50
  -2   2   0 1439.56   37.40
   2   2   0 1422.86   37.30
  -2   2   0 1519.55   37.60
  -2   2   0 1490.75   37.30
   2   2   0 1499.45   40.60
  -2   2   0 1421.46   37.70
   2   2   0 1458.45   41.50
  -2   2   0 1464.85   38.60
  -2   2   0 1400.66   40.60
  -2   2   0 1530.95   37.40
  -2   2   0 1448.56   37.40
   2   2   0 1444.26   42.00
   2   2   0 1471.25   39.20
  -2   2   0 1503.85   41.30
  -2   2   0 1484.85   40.90
   2   2   0 1505.25   39.10
   2   2   0 1506.65   41.80
   2   2   0 1473.45   39.10
  -2   2   0 1424.16   38.00
   2   2   0 1489.25   38.70
  -2   2   0 1519.15   39.10
  -2   2   0 1491.95   37.60
  -3  -2   0 1335.77   40.00
  -3  -2   0 1348.07   38.10
   3  -2   0 1341.97   39.80
   3  -2   0 1285.37   39.60
   3  -2   0 1304.27   35.60
   3  -2   0 1385.56   38.20
  -3  -2   0 1357.96   37.80
  -3  -2   0 1336.77   38.40
  -3  -2   0 1317.37   39.40
   3  -2   0 1366.96   35.90
  -3  -2   0 1338.87   38.90
  -3  -2   0 1361.76   37.70
  -3  -2   0 1275.07   38.00
  -3  -2   0 1346.47   39.90
  -3  -2   0 1349.77   37.50
   3  -2   0 1304.47   34.60
   3  -2   0 1329.07   35.90
   3  -2   0 1316.67   38.70
  -3  -2   0 1335.37   33.20
   3  -2   0 1352.86   36.20
  -3  -2   0 1299.47   34.70
   3  -2   0 1377.66   36.90
   3  -2   0 1355.96   37.50
   3  -2   0 1313.67   33.90
  -3  -2   0 1273.67   34.90
  -3  -2   0 1376.96   37.20
   3   2   0 1311.27   34.70
  -3   2   0 1304.97   37.00
  -3   2   0 1294.07   36.40
   3   2   0 1324.07   36.80
  -3   2   0 1352.06   36.10
  -3   2   0 1326.07   40.20
  -3   2   0 1379.36   35.90
   3   2   0 1284.67   37.90
   3   2   0 1357.16   39.30
  -3   2   0 1389.76   37.70
  -3   2   0 1358.56   40.00
   3   2   0 1364.26   37.70
  -3   2   0 1370.36   37.10
  -3   2   0 1374.86   37.20
  -3   2   0 1282.87   34.70
  -3   2   0 1351.76   34.20
   3   2   0 1315.27   36.40
   3   2   0 1323.97   39.40
   3   2   0 1388.86   40.30
  -3   2   0 1398.56   36.20
  -3   2   0 1328.37   38.90
   3   2   0 1311.97   40.40
   3   2   0 1346.07   37.80
  -4  -2   0 1356.06   39.60
   4  -2   0 1364.36   39.00
  -4  -2   0 1329.07   38.20
   4  -2   0 1294.87   41.00
   4  -2   0 1320.57   33.80
  -4  -2   0 1292.47   35.60
  -4  -2   0 1319.97   39.10
  -4  -2   0 1304.07   40.00
  -4  -2   0 1337.77   39.00
  -4  -2   0 1320.67   40.80
   4  -2   0 1352.56   37.60
   4  -2   0 1319.37   39.90
   4  -2   0 1331.17   34.10
   4  -2   0 1405.16   38.20
   4  -2   0 1321.47   37.10
  -4  -2   0 1249.28   37.40
   4  -2   0 1302.37   41.70
   4  -2   0 1314.47   38.10
  -4  -2   0 1279.47   34.00
  -4  -2   0 1310.57   33.90
  -4  -2   0 1368.16   39.00
  -4  -2   0 1332.77   40.70
  -4  -2   0 1285.27   38.60
  -4  -2   0 1286.97   38.40
   4   2   0 1326.97   41.20
   4   2   0 1375.96   39.10
  -4   2   0 1334.17   37.20
  -4   2   0 1287.47   41.20
  -4   2   0 1319.87   36.90
  -4   2   0 1384.96   38.30
  -4   2   0 1331.67   40.90
   4   2   0 1306.67   35.80
  -4   2   0 1358.26   38.10
   4   2   0 1340.17   40.50
  -4   2   0 1336.97   40.10
   4   2   0 1331.27   42.10
  -4   2   0 1319.77   38.00
  -4   2   0 1329.47   37.40
  -4   2   0 1299.07   34.00
   4   2   0 1283.27   40.40
  -4   2   0 1302.17   37.30
   4   2   0 1354.46   38.10
   4   2   0 1229.48   38.10
  -4   2   0 1336.17   37.40
   4   2   0 1352.36   39.20
   4   2   0 1282.37   37.60
  -4   2   0 1310.67   34.20
  -4   2   0 1297.37   38.00
   5  -2   0  290.07   14.60
   5  -2   0  266.77   10.00
   5  -2   0  286.67   19.80
  -5  -2   0  261.77   12.10
   5  -2   0  277.77   14.50
  -5  -2   0  295.77   17.30
  -5  -2   0  314.47   15.90
  -5  -2   0  273.87   10.90
  -5  -2   0  270.27   16.90
  -5  -2   0  267.07   14.70
   5  -2   0  247.88   13.90
   5  -2   0  276.27   10.70
  -5  -2   0  242.88   15.20
  -5  -2   0  282.67   11.30
   5  -2   0  271.07   18.10
  -5  -2   0  270.87   17.20
  -5  -2   0  313.97   17.50
  -5  -2   0  277.67   13.00
   5  -2   0  276.77   17.50
   5  -2   0  276.77   15.10
  -5  -2   0  234.78   15.10
  -5  -2   0  305.67   16.40
   5  -2   0  282.97   14.00
  -5  -2   0  283.27   15.90
  -5   2   0  287.27   18.60
   5   2   0  264.57   15.90
   5   2   0  277.67   16.20
   5   2   0  271.57   16.00
  -5   2   0  273.07   17.10
   5   2   0  320.47   18.80
  -5   2   0  280.97   14.90
   5   2   0  297.17   18.30
  -5   2   0  258.17   14.10
   5   2   0  288.87   15.30
   5   2   0  271.87   12.60
   5   2   0  249.58   14.40
  -5   2   0  282.87   14.80
  -5   2   0  267.37   14.30
  -5   2   0  307.67   14.70
   5   2   0  272.47   12.50
  -5   2   0  263.17   10.80
   5   2   0  288.67   19.30
  -5   2   0  288.17   15.30
  -5   2   0  268.57    9.80
  -5   2   0  290.67   14.90
   5   2   0  266.07   17.10
  -5   2   0  284.67   14.60
   5   2   0  300.67   16.90
  -5   2   0  275.57   15.20
   6  -2   0  232.58   10.00
  -6  -2   0  293.07   18.80
  -6  -2   0  256.87   13.70
   6  -2   0  241.18   19.70
   6  -2   0  263.57   16.00
   6  -2   0  283.67   22.20
  -6  -2   0  288.07   19.10
  -6  -2   0  262.67   17.60
   6  -2   0  254.27   16.20
   6  -2   0  288.87   12.00
   6  -2   0  267.47   15.60
  -6  -2   0  265.87   16.60
  -6  -2   0  267.07   11.60
  -6  -2   0  262.07   15.50
  -6  -2   0  278.47   18.60
  -6  -2   0  260.17   17.70
   6  -2   0  235.88   15.40
  -6  -2   0  264.57   16.80
   6  -2   0  245.98   16.10
  -6  -2   0  287.17   17.10
   6  -2   0  274.07   19.80
  -6  -2   0  260.37   16.50
  -6  -2   0  253.77   11.80
   6   2   0  280.37   14.10
  -6   2   0  275.67   15.60
   6   2   0  264.57   19.00
  -6   2   0  239.88   11.50
  -6   2   0  261.47   16.90
  -6   2   0  273.37   14.80
  -6   2   0  260.07   15.10
   6   2   0  255.17   16.40
  -6   2   0  254.57   14.90
   6   2   0  260.37   14.80
   6   2   0  263.17   19.20
   6   2   0  284.87   17.40
  -6   2   0  261.97   15.90
   6   2   0  279.67   17.50
  -6   2   0  276.07   16.50
  -6   2   0  260.47   20.30
   6   2   0  227.18   16.40
   6   2   0  261.17   15.80
  -6   2   0  280.37   16.80
   6   2   0  285.07   20.30
  -6   2   0  283.07   15.80
  -6   2   0  297.87   19.30
   6   2   0  311.97   20.60
  -7  -2   0  384.96   20.70
  -7  -2   0  368.76   20.50
  -7  -2   0  386.36   20.50
   7  -2   0  372.76   19.20
   7  -2   0  366.36   12.30
   7  -2   0  361.76   19.30
  -7  -2   0  420.36   23.00
   7  -2   0  391.56   24.40
   7  -2   0  396.56   25.40
   7  -2   0  338.97   12.80
  -7  -2   0  341.67   21.20
  -7  -2   0  363.06   15.20
  -7  -2   0  404.16   15.80
  -7  -2   0  331.77   20.70
   7  -2   0  383.26   19.50
  -7  -2   0  382.66   21.60
  -7  -2   0  383.56   21.10
   7  -2   0  401.86   20.10
  -7  -2   0  386.76   17.30
   7  -2   0  379.66   20.40
   7  -2   0  418.06   15.90
  -7  -2   0  391.76   18.70
   7  -2   0  353.26   24.10
  -7   2   0  404.06   23.00
   7   2   0  440.86   28.00
  -7   2   0  364.86   15.20
   7   2   0  381.56   21.20
   7   2   0  396.96   21.10
  -7   2   0  372.76   20.40
   7   2   0  403.86   19.40
  -7   2   0  374.56   19.10
   7   2   0  359.86   20.70
  -7   2   0  385.16   19.50
  -7   2   0  383.26   19.10
   7   2   0  440.36   24.50
   7   2   0  424.66   22.50
  -7   2   0  398.56   20.70
   7   2   0  321.27   21.10
   7   2   0  371.26   17.50
   7   2   0  379.96   23.50
  -7   2   0  379.96   20.00
  -7   2   0  391.66   19.50
  -7   2   0  384.76   18.50
  -7   2   0  436.76   25.60
  -7   2   0  416.86   20.20
   8  -2   0  844.92   32.20
   8  -2   0  870.71   26.80
   8  -2   0  849.32   31.20
   8  -2   0  853.31   39.00
  -8  -2   0  849.81   33.40
   8  -2   0  868.61   32.40
  -8  -2   0  818.62   27.10
   8  -2   0  792.22   40.50
  -8  -2   0  865.31   33.10
  -8  -2   0  811.52   32.80
   8  -2   0  771.52   22.60
   8  -2   0  815.12   23.30
  -8  -2   0  856.41   35.30
  -8  -2   0  871.91   34.80
   8  -2   0  817.82   31.40
  -8  -2   0  831.32   30.30
  -8  -2   0  865.21   29.60
  -8  -2   0  810.02   33.30
   8  -2   0  818.72   35.30
  -8  -2   0  847.42   36.80
   8  -2   0  770.42   35.30
  -8  -2   0  852.91   26.90
  -8  -2   0  846.22   33.60
   8  -2   0  808.62   31.40
   8   2   0  850.61   33.70
   8   2   0  843.42   29.20
  -8   2   0  862.11   37.00
   8   2   0  850.91   33.30
  -8   2   0  883.21   37.00
   8   2   0  892.21   36.40
  -8   2   0  843.92   32.10
   8   2   0  795.82   44.70
  -8   2   0  866.01   32.00
   8   2   0  847.62   33.60
   8   2   0  817.12   37.60
  -8   2   0  845.42   30.30
   8   2   0  807.02   33.90
  -8   2   0  786.12   31.20
  -8   2   0  824.02   31.20
  -8   2   0  836.22   31.20
   8   2   0  802.62   31.50
  -8   2   0  823.52   26.30
   8   2   0  849.81   33.40
  -8   2   0  855.11   31.50
  -8   2   0  898.21   34.50
  -9  -2   0   -4.00   18.90
   9  -2   0    6.50   10.70
   9  -2   0   11.20   12.10
   9  -2   0   23.80    7.60
  -9  -2   0   10.40    8.00
  -9  -2   0    8.10    6.70
   9  -2   0   10.00    3.20
   9  -2   0   -9.60    7.80
  -9  -2   0   13.10    9.70
  -9  -2   0    2.90    9.30
  -9  -2   0   11.50    6.30
  -9  -2   0   -0.60   10.10
  -9  -2   0   14.00    7.70
  -9  -2   0    5.80   10.00
  -9  -2   0   18.70    9.60
  -9  -2   0   22.40   11.70
   9  -2   0    4.60   22.00
   9  -2   0   16.60   10.10
   9  -2   0   20.90   10.50
   9  -2   0   10.10    4.10
  -9  -2   0    8.00    9.50
   9  -2   0    7.90    8.70
   9  -2   0    0.90    8.20
  -9  -2   0   11.60   10.90
   9  -2   0    1.70    8.10
   9   2   0   12.30    9.70
  -9   2   0    8.70    9.50
  -9   2   0   12.90    8.60
   9   2   0   22.10   16.70
  -9   2   0   14.60    6.80
   9   2   0   29.90   13.40
  -9   2   0    2.30    9.70
  -9   2   0   18.40   10.20
  -9   2   0   14.80   13.10
  -9   2   0   10.10    8.60
  -9   2   0   -2.30    9.80
   9   2   0   11.40    9.30
   9   2   0   39.00   15.30
   9   2   0    8.00    9.80
  -9   2   0   20.00    9.20
   9   2   0   33.30   11.00
  -9   2   0   24.10   11.50
   9   2   0   36.60   12.50
   9   2   0   15.00   14.80
  -9   2   0   16.00    9.10
   9   2   0   11.70    7.90
  -9   2   0   18.30    8.90
  10  -2   0  165.28   21.10
  10  -2   0  159.28   16.10
  10  -2   0  188.58   17.70
 -10  -2   0  188.48   18.00
 -10  -2   0  176.58   13.00
 -10  -2   0  190.58   20.60
 -10  -2   0  165.28   19.60
 -10  -2   0  193.98   18.40
  10  -2   0  153.48   17.40
 -10  -2   0  155.08   17.80
  10  -2   0  173.28   13.10
 -10  -2   0  203.18   15.60
 -10  -2   0  166.78   17.10
 -10  -2   0  233.18   18.90
  10  -2   0  196.38   21.70
  10  -2   0  167.78   24.20
 -10  -2   0  158.28   17.40
  10  -2   0  181.68   16.70
 -10  -2   0  187.28   13.10
  10  -2   0  183.88   16.70
  10  -2   0  181.28   17.00
  10   2   0  178.48   15.80
 -10   2   0  182.78   16.70
  10   2   0  208.88   25.90
  10   2   0  182.38   15.50
  10   2   0  195.88   19.60
 -10   2   0  190.48   16.80
 -10   2   0  169.18   17.80
 -10   2   0  173.58   17.50
  10   2   0  214.78   36.70
 -10   2   0  184.98   22.20
 -10   2   0  167.28   12.50
 -10   2   0  210.88   17.90
  10   2   0  158.98   15.10
  10   2   0  182.48   18.40
 -10   2   0  197.58   17.40
  10   2   0  154.78   17.30
 -10   2   0  188.28   16.20
  10   2   0  176.38   21.90
  10   2   0  195.08   19.20
  10   2   0  208.98   19.00
 -10   2   0  181.68   18.20
 -10   2   0  159.08   19.50
 -10   2   0  184.68   15.00
  11  -2   0  185.98   17.50
 -11  -2   0  200.78   16.50
  11  -2   0  196.48   18.80
 -11  -2   0  156.98   17.70
 -11  -2   0  199.58   20.50
 -11  -2   0  204.48   19.40
  11  -2   0  193.98   18.00
  11  -2   0  188.58   22.70
 -11  -2   0  212.78   20.00
  11  -2   0  179.88   23.00
  11  -2   0  229.48   18.70
  11  -2   0  202.98   18.90
 -11  -2   0  271.57   29.40
  11  -2   0  175.18   26.20
 -11  -2   0  196.48   19.40
 -11  -2   0  188.58   17.80
 -11  -2   0  172.88   14.00
 -11  -2   0  211.38   20.00
  11  -2   0  198.88   14.00
 -11  -2   0  181.08   13.30
 -11   2   0  174.88   19.20
  11   2   0  173.28   25.50
  11   2   0  252.87   28.20
 -11   2   0  187.88   15.70
 -11   2   0  172.08   19.90
 -11   2   0  205.98   18.80
  11   2   0  199.78   20.00
  11   2   0  204.08   17.00
  11   2   0  201.08   25.00
  11   2   0  193.88   19.30
 -11   2   0  199.18   19.10
  11   2   0  225.58   24.90
 -11   2   0  166.78   18.30
 -11   2   0  186.58   17.10
 -11   2   0  163.88   18.00
 -11   2   0  191.68   13.60
 -11   2   0  169.08   18.50
  11   2   0  185.38   19.40
  11   2   0  192.18   19.70
  11   2   0  189.38   16.20
 -11   2   0  205.08   18.20
  12  -2   0  -18.00   13.30
 -12  -2   0    2.50   10.50
  12  -2   0    3.60    9.00
  12  -2   0   14.70    9.90
 -12  -2   0   -9.00    8.90
  12  -2   0  -17.90   14.90
  12  -2   0   -2.70   18.00
  12  -2   0   10.60    8.20
  12  -2   0   21.20   12.10
 -12  -2   0  -13.10    8.30
 -12  -2   0    8.80    7.70
 -12  -2   0   -0.40   11.20
 -12  -2   0  -19.70   11.70
  12  -2   0   -0.50   14.40
 -12  -2   0  -16.50   10.20
 -12  -2   0    8.10   10.90
 -12  -2   0   -7.70   13.30
  12  -2   0  -25.20    9.00
 -12  -2   0    5.40   11.80
  12  -2   0   -3.20    9.20
 -12  -2   0   17.40   11.90
 -12   2   0    1.50    7.50
  12   2   0    5.60   16.20
 -12   2   0    2.80   10.30
 -12   2   0   15.40   12.00
 -12   2   0   -1.90    8.50
  12   2   0    9.50   10.40
  12   2   0   -6.60   11.30
  12   2   0    2.00   15.00
 -12   2   0    7.20   12.20
 -12   2   0    0.50   16.80
 -12   2   0   -1.80   11.30
 -12   2   0    7.30   11.20
  12   2   0    2.80    9.10
  12   2   0    0.30   11.00
 -12   2   0   -4.50    9.90
  12   2   0    1.50   10.30
  12   2   0   -3.40    9.20
  12   2   0  -16.00   10.40
  12   2   0   25.40   17.70
 -12   2   0   -5.10    9.30
  12   2   0    5.10   11.00
 -12   2   0  -19.40    7.90
 -13  -2   0   23.70   12.80
 -13  -2   0   14.80    9.60
  13  -2   0   33.50   13.50
  13  -2   0   15.40   11.70
 -13  -2   0   31.80    9.90
 -13  -2   0    0.00   10.80
 -13  -2   0   28.90   16.80
 -13  -2   0   21.80   15.10
  13  -2   0   21.40   11.90
 -13  -2   0   17.90   11.60
  13  -2   0   28.80   12.20
 -13  -2   0   11.80   14.00
  13  -2   0   31.80   11.80
  13  -2   0   22.00   15.90
 -13  -2   0   10.00   13.10
  13  -2   0   15.30   15.60
 -13  -2   0    3.10   11.20
  13  -2   0   29.30   10.00
  13  -2   0   42.30   21.50
 -13  -2   0   20.50   12.40
 -13   2   0   36.70   15.00
  13   2   0   21.10   13.40
 -13   2   0   12.60   11.70
 -13   2   0   15.60   10.90
 -13   2   0   21.60    8.50
  13   2   0   32.10   12.70
 -13   2   0    7.80   12.00
  13   2   0   27.80   14.00
  13   2   0   28.00   13.70
  13   2   0   18.30   13.50
 -13   2   0   13.90   10.30
  13   2   0   28.50   17.40
 -13   2   0   23.60   14.10
  13   2   0   37.10   22.20
  13   2   0   16.60   10.50
  13   2   0   18.20   11.60
 -13   2   0   20.90   10.90
 -13   2   0   18.30   11.20
 -13   2   0   24.30   13.80
  13   2   0   12.90   17.30
 -13   2   0   12.10   11.50
  14  -2   0  175.28   21.80
 -14  -2   0  148.59   21.90
  14  -2   0  141.99   19.30
 -14  -2   0  205.38   25.40
 -14  -2   0  180.88   26.10
 -14  -2   0  183.88   32.10
 -14  -2   0  163.98   24.90
  14  -2   0  188.28   32.50
 -14  -2   0  192.68   19.90
  14  -2   0  164.68   24.50
 -14  -2   0  165.78   16.10
  14  -2   0  140.19   14.40
  14  -2   0  166.48   21.00
 -14  -2   0  176.98   24.40
  14  -2   0  175.88   21.80
 -14  -2   0  158.28   15.60
 -14  -2   0  210.48   23.30
  14  -2   0  181.28   25.80
 -14   2   0  160.28   21.30
  14   2   0  168.88   26.40
 -14   2   0  159.68   19.10
  14   2   0  215.18   33.10
  14   2   0  179.08   23.20
  14   2   0  202.08   22.10
 -14   2   0  170.58   21.80
  14   2   0  135.69   17.50
  14   2   0  157.68   23.00
  14   2   0  180.58   28.90
 -14   2   0  196.88   27.20
 -14   2   0  193.78   25.70
  14   2   0  168.68   22.00
 -14   2   0  188.18   22.50
 -14   2   0  156.38   23.40
 -14   2   0  171.58   23.00
  14   2   0  178.18   19.90
  14   2   0  242.18   36.50
 -14   2   0  177.78   15.10
  15  -2   0    5.30   15.90
  15  -2   0   16.70   17.20
  15  -2   0  -24.40   12.10
 -15  -2   0   -3.40    8.70
 -15  -2   0   -1.50   11.00
 -15  -2   0   12.30   13.50
 -15  -2   0   -2.10   15.40
 -15  -2   0   38.30   18.40
 -15  -2   0    5.30   12.80
  15  -2   0   10.80   11.30
 -15  -2   0   25.20    9.80
 -15  -2   0   10.90   14.00
 -15  -2   0  -20.00   13.30
  15  -2   0  -32.20   20.40
 -15  -2   0    8.70   13.40
  15  -2   0   -5.70   11.00
  15  -2   0   16.30    9.80
 -15  -2   0    8.00   11.60
 -15   2   0   15.00   15.30
 -15   2   0    9.90   13.70
  15   2   0    5.00   12.00
 -15   2   0   -2.20    7.80
 -15   2   0  -13.40   11.60
  15   2   0   19.20   12.90
  15   2   0   -8.50   17.70
  15   2   0  -10.60    9.60
 -15   2   0   12.90   14.50
  15   2   0   17.40   13.70
  15   2   0   -9.70   17.60
  15   2   0    5.90   12.50
 -15   2   0  -11.70   10.80
 -15   2   0    3.20   13.70
  15   2   0   10.80   14.30
  15   2   0   15.30   13.90
 -15   2   0   21.80   13.40
  15   2   0   24.80   25.60
 -16  -2   0   11.90   10.00
 -16  -2   0  -14.90   16.90
 -16  -2   0   -6.30   12.70
  16  -2   0    7.70   16.40
  16  -2   0   20.60   24.60
 -16  -2   0   -4.40   12.80
 -16  -2   0  -12.90   24.80
  16  -2   0   11.80   12.60
  16  -2   0   -9.00   14.10
 -16  -2   0   26.90   17.00
 -16  -2   0  -13.20   12.10
 -16  -2   0  -16.70   10.80
  16  -2   0  -15.80   12.80
  16  -2   0  -13.20   16.90
 -16  -2   0    6.40   10.20
  16  -2   0    7.10    8.50
  16   2   0   -4.00   19.20
 -16   2   0   25.90   15.60
  16   2   0    1.40   12.80
 -16   2   0  -14.50   13.40
 -16   2   0    6.10   14.60
 -16   2   0    5.30    8.40
 -16   2   0   -1.00   14.20
 -16   2   0   11.40   15.30
  16   2   0  -10.10   19.20
  16   2   0   -1.90    9.70
 -16   2   0   10.00   14.50
  16   2   0    9.80   15.80
  16   2   0    6.50   15.70
 -16   2   0   10.50   15.00
  16   2   0   -7.40   23.60
 -16   2   0   12.90   13.70
  17  -2   0  128.69   31.90
 -17  -2   0   82.59   22.70
 -17  -2   0  134.29   26.00
  17  -2   0  128.39   23.70
  17  -2   0   90.59   21.70
 -17  -2   0   97.69   21.60
 -17  -2   0  107.29   21.40
 -17  -2   0  140.09   20.80
  17  -2   0   98.39   22.70
  17  -2   0  113.49   24.40
 -17  -2   0  122.99   26.20
 -17  -2   0   81.99   17.90
 -17  -2   0  130.39   21.00
 -17   2   0   97.39   21.80
  17   2   0  132.49   24.20
 -17   2   0  109.59   21.90
  17   2   0   84.39   18.90
  17   2   0   99.89   24.90
  17   2   0   65.59   25.40
 -17   2   0  112.09   14.10
  17   2   0  132.09   22.80
 -17   2   0   82.59   26.00
  17   2   0   82.19   25.60
 -17   2   0  136.39   24.20
 -17   2   0  127.69   23.90
 -17   2   0   96.99   19.80
 -17   2   0   91.09   20.50
 -17   2   0  116.19   23.90
  17   2   0  115.09   34.50
  18  -2   0   33.20   28.40
 -18  -2   0   39.00   22.80
 -18  -2   0   15.20   16.50
  18  -2   0   14.00   16.50
  18  -2   0   33.50   19.10
  18  -2   0  -12.10    9.00
  18  -2   0    9.30   15.50
 -18  -2   0   29.80   12.30
 -18  -2   0   13.50   19.10
 -18  -2   0    1.40   17.60
  18  -2   0   23.60   17.60
 -18  -2   0    7.50   16.90
 -18  -2   0   31.80   17.50
 -18  -2   0   25.80   14.00
  18  -2   0   15.30   13.40
  18   2   0  -16.40   32.40
 -18   2   0    7.00   13.50
  18   2   0    9.60   21.10
 -18   2   0   15.80   16.90
 -18   2   0   -5.10   14.40
  18   2   0   39.60   18.60
  18   2   0   23.80   18.40
  18   2   0  -11.40   13.10
  18   2   0   -4.60    9.60
 -18   2   0   48.60   19.50
  18   2   0    3.20   27.50
 -18   2   0    3.90   13.50
 -18   2   0   13.20   16.40
 -19  -2   0    5.70   14.00
 -19  -2   0  -14.20   16.90
 -19  -2   0    5.70   13.80
  19  -2   0   15.90   15.80
  19  -2   0   -4.10   15.10
  19  -2   0    1.90   17.70
  19  -2   0    4.60   12.80
  19  -2   0   11.00   28.20
 -19  -2   0   14.40   16.90
 -19  -2   0   -4.00   16.80
 -19  -2   0  -12.90   15.90
 -19  -2   0   27.90   18.60
  19  -2   0   31.20   32.40
 -19   2   0   17.30   17.30
 -19   2   0   21.60   22.50
  19   2   0   -9.50   11.30
  19   2   0    7.50   18.90
 -19   2   0   12.90   17.00
 -19   2   0    9.50   18.00
 -19   2   0   62.69   23.90
 -19   2   0  -13.60   15.00
  19   2   0    9.50   19.10
  19   2   0   14.80   27.00
  19   2   0  -26.10   20.30
 -20  -2   0   37.00   20.90
 -20  -2   0   98.19   22.90
  20  -2   0  141.49   27.90
 -20  -2   0   80.19   30.80
  20  -2   0   85.29   26.10
 -20  -2   0   42.30   21.50
 -20  -2   0   42.30   25.20
 -20  -2   0   88.89   26.50
 -20  -2   0  103.49   21.60
  20  -2   0  102.69   36.10
  20  -2   0  100.69   25.80
  20   2   0   41.30   34.40
 -20   2   0   84.19   25.30
 -20   2   0   67.79   23.20
  20   2   0   88.19   25.50
  20   2   0  112.39   24.40
 -20   2   0   63.49   24.80
 -20   2   0   80.89   26.40
  20   2   0   76.79   24.50
  20   2   0   58.79   25.90
 -21  -2   0   57.29   21.70
  21  -2   0  120.19   37.20
 -21  -2   0  105.99   27.90
  21  -2   0   28.60   23.10
 -21  -2   0   73.29   24.90
  21  -2   0   92.49   27.50
  21   2   0   47.80   25.90
  21   2   0   77.09   37.50
 -21   2   0  111.79   28.40
 -21   2   0  160.28   31.70
 -21   2   0  116.79   28.20
  21   2   0   87.29   29.60
 -22  -2   0   25.30   22.10
  22  -2   0   59.79   22.80
 -22  -2   0   65.69   23.50
 -22  -2   0   66.29   30.20
  22   2   0  108.39   28.10
 -22   2   0   58.79   28.00
  22   2   0  109.29   38.70
 -22   2   0   44.40   24.90
   0  -3   0    6.80    3.50
   0  -3   0    6.60    3.30
   0  -3   0   -1.40    4.00
   0  -3   0    0.60    5.90
   0  -3   0   -3.30    6.70
   0  -3   0    1.10    2.80
   0  -3   0   -4.00    6.10
   0  -3   0    4.40    4.10
   0  -3   0    0.50    3.00
   0  -3   0   -1.40    6.10
   0  -3   0    1.00    2.80
   0  -3   0   -2.60    5.70
   0   3   0    3.90    3.20
   0   3   0   -4.10    6.80
   0   3   0   -0.90    3.80
   0   3   0   -1.70    5.40
   0   3   0    3.60    2.60
   0   3   0    2.90    2.90
   0   3   0    3.10    6.70
   0   3   0    0.30    2.80
   0   3   0   -1.90    2.90
   0   3   0    4.50    5.90
   0   3   0    0.10    4.10
   0   3   0    2.20    4.10
   0   3   0    5.80    4.20
  -1  -3   0  449.76   18.30
   1  -3   0  439.76   12.60
  -1  -3   0  445.16   14.10
  -1  -3   0  447.86   17.40
   1  -3   0  405.06   17.70
  -1  -3   0  474.75   19.00
   1  -3   0  466.25   15.50
   1  -3   0  466.65   16.30
   1  -3   0  433.56   12.50
   1  -3   0  444.56   12.00
   1  -3   0  459.15   12.00
  -1  -3   0  442.86   19.20
   1  -3   0  445.66   14.40
   1  -3   0  449.86   18.00
  -1  -3   0  422.36   14.10
  -1  -3   0  431.56   15.60
   1  -3   0  439.66   17.20
  -1  -3   0  453.85   14.50
   1  -3   0  462.55   15.90
  -1  -3   0  453.75   14.30
  -1  -3   0  447.76   14.40
  -1  -3   0  449.26   13.00
  -1  -3   0  443.66   14.60
  -1  -3   0  435.46   12.50
   1  -3   0  428.26   18.20
   1  -3   0  448.76   16.90
  -1   3   0  416.56   16.90
   1   3   0  446.06   17.50
  -1   3   0  445.46   12.60
  -1   3   0  442.56   14.30
  -1   3   0  435.96   16.60
   1   3   0  443.66   14.40
  -1   3   0  437.56   14.20
   1   3   0  472.75   19.50
   1   3   0  429.26   18.90
  -1   3   0  433.46   18.40
  -1   3   0  459.15   15.50
   1   3   0  443.86   14.50
  -1   3   0  454.75   14.10
   1   3   0  454.45   14.40
   1   3   0  448.26   18.90
   1   3   0  437.56   14.30
   1   3   0  419.96   17.50
   1   3   0  438.16   17.50
   1   3   0  459.45   14.20
   1   3   0  422.26   12.40
   1   3   0  421.26   17.60
   1   3   0  448.26   12.90
  -1   3   0  433.66   14.20
  -2  -3   0    6.10    3.10
   2  -3   0    4.20    3.30
   2  -3   0    5.60    5.20
   2  -3   0    2.40    3.80
  -2  -3   0    5.00    6.80
   2  -3   0   -4.20    7.40
  -2  -3   0    4.00    5.40
  -2  -3   0    0.10    2.30
   2  -3   0  -10.40    5.30
   2  -3   0   -1.70    7.40
   2  -3   0   -8.90    7.10
   2  -3   0    6.30    4.20
  -2  -3   0   12.00    7.00
   2  -3   0   -3.40    3.30
  -2  -3   0    4.30    5.20
   2  -3   0    1.80    5.00
  -2  -3   0    9.90    6.80
  -2  -3   0    9.80    6.30
  -2  -3   0    5.20    4.90
  -2  -3   0   -5.50    8.10
  -2  -3   0    1.40    6.40
   2  -3   0    7.40    4.50
   2  -3   0   -7.00    5.90
  -2  -3   0    9.30    4.20
  -2   3   0    0.00    3.90
   2   3   0    1.90    8.30
  -2   3   0   -3.20    4.80
  -2   3   0    1.90    3.20
  -2   3   0   -0.10    5.00
  -2   3   0   -8.50    6.30
  -2   3   0   -5.10    6.00
   2   3   0    0.90    4.80
   2   3   0    9.20    6.70
   2   3   0    4.60    4.90
  -2   3   0    1.20    3.40
  -2   3   0    1.20    3.60
  -2   3   0    2.20    5.10
   2   3   0    2.80    7.30
  -2   3   0   -3.90    6.90
  -2   3   0   -9.50    6.60
  -2   3   0   -6.10    4.80
   2   3   0   13.10    7.70
  -2   3   0    2.00    4.60
  -2   3   0    4.30    3.70
   2   3   0    7.70    5.00
   2   3   0    1.60    5.10
   2   3   0    1.50    5.60
   2   3   0   -1.60    5.10
   2   3   0   -0.80    2.80
   2   3   0    2.40    6.80
  -3  -3   0   -1.60    8.70
  -3  -3   0    4.20    6.50
   3  -3   0    4.00    4.10
   3  -3   0   -1.40    7.90
   3  -3   0    9.30    4.80
  -3  -3   0    7.40    3.90
   3  -3   0   10.80    4.60
  -3  -3   0    2.20    5.90
  -3  -3   0    2.60    5.80
  -3  -3   0    3.90    6.70
   3  -3   0   16.00    5.30
  -3  -3   0   10.30    5.80
   3  -3   0    3.00    6.50
   3  -3   0    8.60    5.00
   3  -3   0   -4.00    7.40
  -3  -3   0   11.40    7.40
   3  -3   0    3.30    7.50
  -3  -3   0    3.70    7.30
  -3  -3   0    4.90    3.70
   3  -3   0   13.00    6.20
  -3  -3   0    5.20    6.60
  -3  -3   0    9.70    7.20
  -3  -3   0    9.70    4.40
  -3   3   0    8.80    4.60
  -3   3   0    6.70    4.60
   3   3   0    1.30    5.50
  -3   3   0    5.00    6.80
   3   3   0   11.30    3.70
  -3   3   0   -0.60    7.20
   3   3   0   12.10    6.30
   3   3   0   16.30    4.70
   3   3   0   -0.40    8.40
  -3   3   0    0.50    6.00
  -3   3   0    0.00    6.90
  -3   3   0    4.00    4.50
  -3   3   0   14.20    5.20
  -3   3   0   11.20    5.30
   3   3   0    9.30    8.10
  -3   3   0    4.60    4.30
  -3   3   0    3.30    4.20
  -3   3   0   12.80    5.00
   3   3   0   -2.80    5.80
   3   3   0   17.40    6.50
   3   3   0    7.90    5.70
  -3   3   0    4.20    5.90
   3   3   0   -0.40    6.20
  -3   3   0   14.40    6.10
   3   3   0    5.50    7.00
   3   3   0   12.90    6.20
  -3   3   0    6.50    4.60
  -3   3   0   11.10    7.20
   3   3   0    9.10    7.20
  -3   3   0   -4.70    7.30
  -4  -3   0  326.27   16.50
   4  -3   0  302.57   18.60
   4  -3   0  282.67   16.60
  -4  -3   0  289.97   16.50
   4  -3   0  306.07   14.20
   4  -3   0  316.57   13.30
  -4  -3   0  303.77    9.40
  -4  -3   0  301.27    9.30
  -4  -3   0  302.37   18.60
   4  -3   0  301.57   12.40
  -4  -3   0  266.77   15.50
   4  -3   0  320.27   19.00
  -4  -3   0  306.47   15.60
  -4  -3   0  291.97   15.60
  -4  -3   0  320.17   12.00
  -4  -3   0  332.17   15.10
   4  -3   0  325.97   14.70
  -4  -3   0  321.07   18.10
   4  -3   0  337.87   16.00
   4  -3   0  312.77   13.60
  -4  -3   0  311.07   15.20
   4  -3   0  322.57   13.20
  -4  -3   0  303.47   15.50
  -4   3   0  308.87   15.50
   4   3   0  310.57   12.50
  -4   3   0  322.47   13.90
  -4   3   0  303.47   14.60
  -4   3   0  295.57   14.40
   4   3   0  294.87   15.70
  -4   3   0  297.57   10.90
  -4   3   0  324.67   11.50
   4   3   0  279.77   14.70
  -4   3   0  324.77   13.70
   4   3   0  283.07   15.40
  -4   3   0  319.67   13.60
   4   3   0  321.07   15.80
   4   3   0  299.87   15.40
   4   3   0  296.17   15.60
   4   3   0  284.77   17.00
   4   3   0  331.47   19.20
  -4   3   0  295.97   17.90
   4   3   0  284.37   18.20
  -4   3   0  310.07   14.70
  -4   3   0  311.27   13.10
   4   3   0  312.97   18.40
  -4   3   0  306.27   12.40
  -4   3   0  333.17   14.00
   4   3   0  299.57   16.40
  -4   3   0  302.17   17.80
  -5  -3   0 1239.68   38.50
   5  -3   0 1209.48   41.80
  -5  -3   0 1155.58   39.00
  -5  -3   0 1238.98   39.30
   5  -3   0 1232.58   40.60
  -5  -3   0 1257.57   39.20
  -5  -3   0 1231.08   41.80
  -5  -3   0 1250.37   32.40
   5  -3   0 1275.47   37.90
   5  -3   0 1254.37   38.50
   5  -3   0 1239.78   42.70
  -5  -3   0 1242.08   34.80
   5  -3   0 1263.77   37.00
  -5  -3   0 1224.78   38.00
   5  -3   0 1246.98   36.40
  -5  -3   0 1288.97   39.30
   5  -3   0 1228.28   35.90
  -5  -3   0 1215.18   39.50
   5  -3   0 1212.58   33.60
  -5  -3   0 1267.87   32.30
  -5  -3   0 1268.07   40.80
  -5  -3   0 1244.28   42.00
  -5  -3   0 1181.18   34.70
  -5   3   0 1287.37   33.00
   5   3   0 1306.07   42.30
   5   3   0 1247.08   39.00
   5   3   0 1244.18   39.20
   5   3   0 1255.17   37.90
   5   3   0 1224.38   42.40
  -5   3   0 1197.98   37.70
   5   3   0 1238.58   34.70
  -5   3   0 1335.97   38.40
  -5   3   0 1293.37   36.90
  -5   3   0 1298.57   41.10
   5   3   0 1247.18   39.20
   5   3   0 1237.48   42.30
  -5   3   0 1260.07   38.20
  -5   3   0 1245.28   34.00
   5   3   0 1247.98   35.30
  -5   3   0 1279.17   36.70
   5   3   0 1245.28   41.20
  -5   3   0 1251.97   38.70
   5   3   0 1269.57   39.20
  -5   3   0 1247.08   36.90
   6  -3   0   22.50    7.30
   6  -3   0   -2.10   12.20
  -6  -3   0   20.10   13.70
  -6  -3   0   21.50    5.10
  -6  -3   0   22.40   10.10
  -6  -3   0   13.10    6.60
  -6  -3   0    9.90    8.10
   6  -3   0   20.10    4.50
   6  -3   0   17.10    6.90
  -6  -3   0   18.50    5.20
   6  -3   0   18.70    8.50
   6  -3   0   12.00   11.70
  -6  -3   0   14.50    8.50
  -6  -3   0   20.70   10.50
  -6  -3   0   11.30    8.60
   6  -3   0   10.10    8.10
   6  -3   0   22.80    7.70
  -6  -3   0   -3.50    9.80
  -6  -3   0   14.00    7.90
  -6  -3   0   14.60    6.50
  -6  -3   0    4.50    9.80
   6  -3   0    1.20   10.20
   6   3   0   17.90   12.80
   6   3   0   26.00    7.30
  -6   3   0   22.40   11.60
   6   3   0    6.50    6.50
  -6   3   0   16.20    7.80
  -6   3   0   18.60    7.90
  -6   3   0   21.50    5.30
   6   3   0   21.00    8.60
  -6   3   0   25.70    8.20
   6   3   0  -15.20   19.60
  -6   3   0   14.60    9.20
   6   3   0   21.00   12.40
  -6   3   0   17.30    8.70
   6   3   0   11.40    8.40
  -6   3   0    7.60   10.50
   6   3   0   28.20   10.10
   6   3   0   17.60   10.30
  -6   3   0   20.50    8.50
   6   3   0   14.00    9.10
  -6   3   0   20.90    7.20
   6   3   0   30.20   11.80
  -6   3   0    7.40    7.70
  -6   3   0   17.60    7.40
   7  -3   0  116.69   12.60
  -7  -3   0  155.18   16.90
  -7  -3   0  102.59   13.80
   7  -3   0  118.19   18.40
  -7  -3   0  113.59   15.20
   7  -3   0  109.29   12.00
   7  -3   0  121.79    7.40
   7  -3   0  126.89   16.30
  -7  -3   0  119.19   13.90
  -7  -3   0  117.89   16.20
  -7  -3   0  116.59    8.70
   7  -3   0  117.29   12.20
  -7  -3   0  119.79   14.80
   7  -3   0  130.39   13.60
  -7  -3   0  115.09    8.40
  -7  -3   0  120.39   11.00
   7  -3   0   97.09    7.30
  -7  -3   0  148.29   17.40
  -7  -3   0  128.39   14.60
   7  -3   0  103.09   12.20
   7  -3   0  132.89   18.60
  -7  -3   0  113.89   15.20
  -7  -3   0  118.99   14.30
  -7   3   0  107.29   13.20
   7   3   0  119.39   14.30
  -7   3   0  156.98   19.00
  -7   3   0  124.09    7.30
  -7   3   0  113.19   13.10
  -7   3   0  135.29   19.30
   7   3   0  154.58   18.90
  -7   3   0  106.09   12.30
  -7   3   0  116.79   13.40
   7   3   0  123.99   11.30
  -7   3   0  121.99   14.10
   7   3   0  132.79   13.90
   7   3   0  118.59   23.60
  -7   3   0  117.89   13.40
  -7   3   0  129.99   12.50
   7   3   0  112.79   16.90
   7   3   0  115.89   17.20
  -7   3   0  112.49   12.50
   7   3   0  118.89   15.80
  -7   3   0  114.89   13.20
  -8  -3   0   28.50   10.50
   8  -3   0   49.00   13.20
  -8  -3   0   30.10   12.20
   8  -3   0   35.00   12.50
   8  -3   0   36.60   10.80
   8  -3   0   34.50   10.20
  -8  -3   0   44.60   11.40
  -8  -3   0   41.60   12.00
   8  -3   0   37.70   14.10
  -8  -3   0   36.50   10.50
  -8  -3   0   42.50    6.80
   8  -3   0   19.60    8.50
  -8  -3   0   22.10   12.40
   8  -3   0   20.00   13.90
  -8  -3   0   35.00    8.80
  -8  -3   0   42.30   11.60
   8  -3   0   29.20    4.10
   8  -3   0   40.90    5.70
   8  -3   0   21.80    9.40
  -8  -3   0   45.90   12.50
  -8  -3   0   36.70    7.00
   8  -3   0   37.80    4.10
  -8  -3   0   18.80   10.20
  -8  -3   0   28.20    9.30
  -8   3   0   31.30   12.70
  -8   3   0   28.90   10.60
  -8   3   0   48.40   11.70
   8   3   0   45.80   12.40
  -8   3   0   40.90   10.80
   8   3   0   39.00   12.60
  -8   3   0   38.20   10.90
   8   3   0   30.30    8.10
  -8   3   0   33.10    6.10
  -8   3   0   38.80   10.00
   8   3   0   38.00   13.10
  -8   3   0   26.20    8.60
   8   3   0   35.10   13.70
   8   3   0   64.79   18.30
   8   3   0   50.79   12.20
   8   3   0   41.00   10.60
  -8   3   0   34.90    9.10
  -8   3   0   44.80   10.70
   8   3   0   43.50   11.90
  -8   3   0   54.99   13.50
   8   3   0   55.59   12.40
   9  -3   0  686.33   21.50
  -9  -3   0  696.43   32.40
  -9  -3   0  697.13   23.60
   9  -3   0  767.42   43.30
   9  -3   0  646.34   29.00
  -9  -3   0  678.93   32.00
   9  -3   0  674.23   29.00
   9  -3   0  723.13   33.10
  -9  -3   0  662.73   30.70
  -9  -3   0  709.53   29.50
  -9  -3   0  711.53   32.60
  -9  -3   0  667.43   32.20
   9  -3   0  671.53   34.20
  -9  -3   0  716.63   24.00
   9  -3   0  687.93   28.70
  -9  -3   0  698.73   30.10
  -9  -3   0  680.83   31.90
  -9  -3   0  715.53   30.80
  -9  -3   0  685.83   26.60
   9  -3   0  704.03   29.80
   9  -3   0  701.83   28.80
   9   3   0  709.73   32.40
   9   3   0  730.93   38.10
  -9   3   0  664.83   21.50
  -9   3   0  675.83   29.80
   9   3   0  743.83   35.40
  -9   3   0  631.84   33.90
  -9   3   0  701.13   28.80
  -9   3   0  706.53   28.30
  -9   3   0  696.13   29.60
  -9   3   0  685.93   29.10
   9   3   0  702.03   35.20
   9   3   0  705.73   31.50
  -9   3   0  704.13   29.60
   9   3   0  726.83   31.90
   9   3   0  645.84   30.40
  -9   3   0  689.13   29.30
   9   3   0  628.04   28.40
  -9   3   0  716.93   28.60
  -9   3   0  679.03   31.70
   9   3   0  750.02   26.70
  -9   3   0  678.23   29.40
 -10  -3   0  -18.00   21.40
 -10  -3   0   -5.80    7.40
  10  -3   0   -2.70    8.50
 -10  -3   0    0.90   11.80
 -10  -3   0   -5.40   11.50
  10  -3   0    9.70    5.30
  10  -3   0    4.30    8.30
 -10  -3   0    7.80    6.70
 -10  -3   0   12.80   11.50
  10  -3   0   11.70   10.70
 -10  -3   0    1.40    8.20
 -10  -3   0   -5.80    8.10
 -10  -3   0    2.20    9.80
  10  -3   0   -2.00    9.10
 -10  -3   0    7.50   12.60
  10  -3   0    7.80   14.60
  10  -3   0   -1.50   11.50
  10  -3   0   13.10    9.70
 -10  -3   0    6.90   10.60
  10  -3   0  -13.50   11.80
 -10  -3   0   -5.80    7.00
 -10  -3   0   16.00   10.00
  10   3   0   22.90   10.50
 -10   3   0   -1.70    9.70
  10   3   0    5.60   11.80
  10   3   0  -15.70   11.00
 -10   3   0    8.80    5.30
 -10   3   0   10.70    9.40
 -10   3   0    2.00    8.60
  10   3   0    9.60   11.30
 -10   3   0   10.50   11.10
  10   3   0    7.60   13.10
  10   3   0   -7.60   10.90
 -10   3   0    8.90    8.70
  10   3   0    6.20   10.70
 -10   3   0    4.50    9.10
 -10   3   0   -6.90   12.20
  10   3   0   -2.20    7.40
 -10   3   0    1.60    8.10
  10   3   0   -6.10   15.50
 -10   3   0    1.20    8.00
 -10   3   0    9.70   11.40
  10   3   0    9.70   15.00
 -10   3   0   -4.10    7.50
 -11  -3   0   87.59   15.60
  11  -3   0  106.59   18.70
 -11  -3   0   99.59   20.50
  11  -3   0   99.09   22.30
 -11  -3   0   85.49   14.10
 -11  -3   0   90.79   10.60
  11  -3   0  112.69   15.80
 -11  -3   0   84.69   15.10
 -11  -3   0  118.19   20.20
  11  -3   0  103.79   22.00
 -11  -3   0   85.79   14.20
 -11  -3   0   98.99   11.80
 -11  -3   0  107.79   18.10
  11  -3   0   81.29   14.00
  11  -3   0   99.29   19.90
 -11  -3   0   80.79   15.90
  11  -3   0  103.89   21.70
  11  -3   0  102.49   17.10
 -11  -3   0   58.19   14.60
  11  -3   0   81.19    8.70
 -11  -3   0  119.89   17.30
 -11   3   0  106.79   17.30
 -11   3   0   72.29    9.20
 -11   3   0  113.89   16.70
  11   3   0  156.58   27.10
  11   3   0   80.89   17.90
  11   3   0  104.49   17.70
  11   3   0  135.29   24.10
  11   3   0   96.69   16.30
  11   3   0  103.79   21.80
 -11   3   0  113.39   17.00
 -11   3   0  102.89   14.10
 -11   3   0  105.09   16.50
 -11   3   0   87.89   15.70
 -11   3   0   96.99   14.70
 -11   3   0   99.79   20.30
 -11   3   0   95.19   16.40
  11   3   0   94.29   15.10
  11   3   0  109.79   13.80
  11   3   0  101.89   20.30
 -11   3   0   98.79   16.70
  11   3   0   89.49   18.20
  12  -3   0   45.20   12.80
 -12  -3   0   15.40   10.20
  12  -3   0   34.50   13.10
  12  -3   0   19.60   18.70
 -12  -3   0   65.09   21.30
 -12  -3   0   16.40   14.20
  12  -3   0   23.50   16.00
 -12  -3   0   40.90   14.60
 -12  -3   0    9.40   13.60
  12  -3   0   17.90   11.00
 -12  -3   0   41.30    8.90
 -12  -3   0   15.30   13.40
  12  -3   0   28.50   12.50
 -12  -3   0   36.90   15.40
  12  -3   0   27.50   15.20
  12  -3   0   48.90   12.50
  12  -3   0   32.30   13.20
 -12  -3   0   25.80    8.80
 -12  -3   0   29.40   13.10
  12  -3   0   26.70    7.00
 -12  -3   0   46.40   13.60
 -12  -3   0   12.00   13.30
 -12   3   0   35.10   11.00
  12   3   0   40.60   19.40
  12   3   0   70.29   21.80
 -12   3   0   26.00   13.00
  12   3   0   36.00   13.70
  12   3   0   37.40   12.60
 -12   3   0   19.30   10.60
 -12   3   0   30.70   12.20
 -12   3   0   43.70   14.00
 -12   3   0   31.30   13.20
  12   3   0   35.60   14.10
 -12   3   0   35.70    7.30
 -12   3   0   38.00   12.30
 -12   3   0    2.10   20.10
  12   3   0   43.80   15.20
  12   3   0   36.60   11.80
  12   3   0   38.40   12.10
  12   3   0   61.29   15.40
  12   3   0   30.90   16.80
 -12   3   0   41.40   11.40
  12   3   0   38.10   13.50
 -12   3   0   28.20   14.10
  13  -3   0   67.29   14.10
 -13  -3   0   49.00   15.70
 -13  -3   0   59.79   15.90
  13  -3   0   53.59    8.40
 -13  -3   0   28.60   12.30
 -13  -3   0   42.20   10.10
  13  -3   0   23.80   14.40
 -13  -3   0   51.09   15.70
 -13  -3   0   40.00   17.20
 -13  -3   0   88.49   35.20
  13  -3   0   38.90   12.90
 -13  -3   0   51.49   14.20
  13  -3   0   38.60   17.70
  13  -3   0   50.09   21.40
  13  -3   0   16.50   17.30
  13  -3   0   59.39   14.80
 -13  -3   0   54.49   16.30
 -13   3   0   46.20   14.70
  13   3   0   57.79   15.10
 -13   3   0   42.10   15.70
  13   3   0   46.20   12.10
  13   3   0   47.30   13.50
 -13   3   0   53.79   13.90
 -13   3   0   43.30   15.10
 -13   3   0   58.99   14.50
  13   3   0   50.59   19.10
  13   3   0   36.60   12.80
  13   3   0   50.69   16.30
 -13   3   0   55.59    8.50
  13   3   0   24.40   11.60
 -13   3   0   38.80   14.60
  13   3   0   56.89   23.40
 -13   3   0   35.30   14.70
 -13   3   0   37.00   14.40
  13   3   0   46.40   20.60
 -13   3   0   38.20   12.20
  13   3   0   69.29   16.10
 -14  -3   0   37.60   16.60
  14  -3   0   32.20   22.00
 -14  -3   0   46.50   13.60
 -14  -3   0   48.80   11.10
 -14  -3   0   64.59   17.60
 -14  -3   0   52.19   16.20
  14  -3   0   40.90   17.20
 -14  -3   0   80.49   21.50
  14  -3   0   55.89   14.70
 -14  -3   0   31.50   10.30
  14  -3   0   44.60   15.80
  14  -3   0   50.49   16.80
 -14  -3   0   28.80   24.80
  14  -3   0   46.40    6.90
 -14  -3   0   47.50   18.20
  14  -3   0   56.29   12.40
 -14  -3   0   57.89   14.90
 -14  -3   0   44.50   18.50
  14   3   0   55.79   21.20
  14   3   0   54.39   16.50
 -14   3   0   17.40   15.00
  14   3   0   63.69   14.70
  14   3   0   62.99   16.40
 -14   3   0   57.99   26.70
  14   3   0   78.39   18.50
  14   3   0   30.30   19.60
 -14   3   0   26.50   15.50
  14   3   0   71.19   26.50
 -14   3   0   46.90   14.50
  14   3   0   44.90   16.00
 -14   3   0   38.20   15.40
 -14   3   0   28.50   13.30
  14   3   0   41.10   17.50
  14   3   0   46.20   13.80
 -14   3   0   18.80   14.20
 -14   3   0   48.10    7.90
 -14   3   0   28.90   13.90
 -15  -3   0   -3.80    8.60
  15  -3   0  -30.50   18.20
 -15  -3   0    3.20   12.30
 -15  -3   0    2.90   16.00
  15  -3   0   -5.50    8.70
  15  -3   0   -3.60   13.90
 -15  -3   0    5.80   16.50
 -15  -3   0   22.10   14.80
  15  -3   0  -10.50   10.90
  15  -3   0   -4.50   15.50
  15  -3   0   -3.40   16.70
 -15  -3   0   -3.00   11.00
  15  -3   0    1.50   13.80
 -15  -3   0   -4.30   12.40
 -15  -3   0    1.30    8.50
 -15  -3   0    9.50   22.60
 -15  -3   0  -10.50   10.50
 -15  -3   0    4.00   15.20
 -15   3   0   11.10   13.60
  15   3   0    8.00   14.50
  15   3   0    6.70   16.10
 -15   3   0    3.50   14.90
 -15   3   0  -18.70   10.40
 -15   3   0   -4.90   11.80
  15   3   0    3.10   11.70
  15   3   0    1.00   11.60
  15   3   0   25.10   24.90
  15   3   0  -18.70   10.10
  15   3   0  -33.10   17.00
 -15   3   0  -15.20   13.20
 -15   3   0    0.50   12.50
 -15   3   0  -26.40    9.80
  15   3   0  -18.90   11.80
  15   3   0   -5.30   19.50
  16  -3   0    4.10   10.60
  16  -3   0   -3.00   16.50
 -16  -3   0   12.80   12.40
  16  -3   0  -14.60   24.30
 -16  -3   0    0.60   16.60
  16  -3   0    8.00   14.80
 -16  -3   0   20.40   18.20
 -16  -3   0   20.50   16.20
 -16  -3   0   24.60   14.80
 -16  -3   0   15.20   12.70
 -16  -3   0   -0.70   14.80
  16  -3   0   -0.20    7.70
  16  -3   0   23.10   16.40
 -16  -3   0   -5.50   10.70
  16  -3   0    9.10   14.10
  16   3   0   -0.90   20.50
 -16   3   0   15.70   13.60
 -16   3   0   21.90   14.40
  16   3   0   25.30   15.60
 -16   3   0   -1.30   13.70
 -16   3   0   13.30   13.90
  16   3   0   58.89   27.00
  16   3   0   -4.00   11.30
 -16   3   0   38.10   15.00
  16   3   0   11.00   15.00
  16   3   0    8.40   11.70
  16   3   0    6.30   26.40
  16   3   0   -2.70   13.20
 -16   3   0   11.30   14.60
  16   3   0  -12.70   19.00
 -17  -3   0   64.29   20.60
 -17  -3   0   47.10   16.70
  17  -3   0  101.89   30.00
 -17  -3   0   49.40   21.10
  17  -3   0   58.49   18.90
 -17  -3   0  118.29   26.80
  17  -3   0  143.89   28.40
 -17  -3   0   97.49   22.80
  17  -3   0   97.19   24.60
 -17  -3   0   78.69   21.60
  17  -3   0   55.89   18.60
 -17  -3   0  106.29   34.80
 -17  -3   0   74.49   13.90
 -17  -3   0   85.79   15.20
  17   3   0  104.79   24.10
  17   3   0  117.79   23.70
 -17   3   0   90.39   21.20
  17   3   0   90.09   18.40
 -17   3   0   94.89   22.50
 -17   3   0  102.49   23.20
  17   3   0   98.49   26.20
 -17   3   0   96.79   21.00
 -17   3   0   51.39   16.90
  17   3   0   37.50   24.30
  17   3   0   58.59   29.20
 -17   3   0   95.19   19.30
  17   3   0   55.69   16.30
  17   3   0   60.79   20.30
 -17   3   0   74.89   17.80
 -17   3   0   67.19   22.00
  18  -3   0  138.99   26.80
 -18  -3   0  181.18   43.70
 -18  -3   0  145.59   20.20
 -18  -3   0  200.18   32.60
  18  -3   0  194.68   28.10
 -18  -3   0  178.58   27.00
  18  -3   0  178.08   37.90
  18  -3   0  206.68   29.90
 -18  -3   0  157.98   26.30
 -18  -3   0  113.49   22.60
  18  -3   0  182.38   26.30
 -18   3   0  178.78   22.40
 -18   3   0  122.49   29.10
  18   3   0  161.08   31.00
  18   3   0  160.18   25.50
 -18   3   0  157.98   27.40
  18   3   0   95.39   28.90
 -18   3   0  142.69   26.50
 -18   3   0  148.79   24.80
 -18   3   0  153.08   27.90
 -18   3   0  118.79   23.20
  18   3   0  153.68   37.50
  18   3   0  127.09   25.70
  19  -3   0   37.00   19.90
 -19  -3   0   79.89   23.80
  19  -3   0   43.50   19.70
 -19  -3   0   81.99   21.60
 -19  -3   0   47.10   24.90
 -19  -3   0   42.90   17.30
  19  -3   0   30.70   29.40
 -19  -3   0   55.69   24.00
 -19  -3   0   37.20   27.00
  19  -3   0   87.89   24.90
 -19  -3   0   52.99   18.20
 -19   3   0   75.39   22.10
 -19   3   0   47.20   18.30
  19   3   0   37.40   22.40
  19   3   0   47.10   33.40
 -19   3   0   60.79   22.80
 -19   3   0   78.89   23.40
 -19   3   0   42.40   18.10
 -20  -3   0  118.89   29.20
  20  -3   0   97.49   26.90
 -20  -3   0   70.39   17.80
  20  -3   0  136.79   26.10
 -20  -3   0   56.19   23.00
  20  -3   0  129.69   36.80
  20  -3   0   81.39   28.60
 -20  -3   0   81.89   31.30
 -20  -3   0  100.69   29.90
 -20  -3   0   47.70   24.10
  20   3   0  117.69   29.00
 -20   3   0   66.09   23.20
  20   3   0   93.79   39.70
 -20   3   0   72.39   21.60
 -20   3   0  100.59   27.60
 -20   3   0   77.29   25.70
  20   3   0   37.70   34.30
  20   3   0  126.29   24.50
 -20   3   0   76.49   29.80
 -21  -3   0  102.09   35.50
 -21  -3   0   75.39   21.30
  21  -3   0  108.89   28.30
  21  -3   0  109.69   34.30
  21  -3   0   52.79   21.90
 -21   3   0   98.89   30.30
  21   3   0  102.19   32.90
  21   3   0  106.39   25.80
  21   3   0   46.50   36.90
 -21   3   0  101.99   23.80
  21   3   0   50.69   28.90
 -21   3   0  177.58   31.40
 -22  -3   0   81.49   28.90
  22  -3   0   54.59   27.40
  22   3   0  105.29   30.50
 -22   3   0   74.89   29.80
  22   3   0   91.29   23.20
   0  -4   0   85.79   10.60
   0  -4   0   84.69    8.30
   0  -4   0   89.39    6.40
   0  -4   0   83.99   12.80
   0  -4   0   82.89    7.40
   0  -4   0   83.19   10.70
   0  -4   0   96.59    6.40
   0  -4   0   79.99    5.80
   0  -4   0   94.39    7.70
   0  -4   0   84.89   11.80
   0  -4   0   83.19   10.60
   0  -4   0   97.59    7.60
   0  -4   0   94.59    5.80
   0   4   0   89.59    6.20
   0   4   0   99.89   10.80
   0   4   0   78.29    9.90
   0   4   0   88.39    7.00
   0   4   0   79.69    7.50
   0   4   0   79.19   11.00
   0   4   0  101.39    6.40
   0   4   0   92.39   11.10
   0   4   0   83.99    7.40
   0   4   0   96.49    6.40
   0   4   0  100.09    5.40
   0   4   0  100.59    5.90
   0   4   0   93.19    8.10
   1  -4   0   15.50    3.90
   1  -4   0    7.40    3.90
  -1  -4   0    6.90    6.40
   1  -4   0    6.30    7.00
   1  -4   0   -2.90    5.90
  -1  -4   0   15.50    4.60
  -1  -4   0   15.20    8.00
  -1  -4   0   11.90    8.10
  -1  -4   0    0.70    7.00
  -1  -4   0    6.00    4.50
  -1  -4   0    8.80    5.00
   1  -4   0   11.70    5.60
   1  -4   0   12.80    4.90
  -1  -4   0    5.50    5.10
  -1  -4   0    5.10    3.40
   1  -4   0    1.30    7.70
   1  -4   0   -2.70    7.60
  -1  -4   0    8.60    4.20
   1  -4   0    6.40    5.90
   1  -4   0   12.50    5.70
  -1  -4   0    1.20    6.90
  -1  -4   0   17.50    4.40
   1   4   0    7.30    7.20
  -1   4   0    8.00    4.70
   1   4   0    6.50    5.10
   1   4   0    5.50    6.80
  -1   4   0    7.20    7.10
  -1   4   0    8.10    7.00
  -1   4   0    2.70    5.90
  -1   4   0   12.50    3.60
  -1   4   0    1.00    7.40
  -1   4   0    9.10    3.50
   1   4   0   -3.90    6.90
  -1   4   0   15.50    5.00
   1   4   0   16.60    4.40
   1   4   0   -0.80    4.60
  -1   4   0   13.20    5.70
   1   4   0   14.50    3.30
   1   4   0   14.80    4.70
   1   4   0    1.40    7.00
   1   4   0   11.60    7.10
   1   4   0   14.30    4.40
  -1   4   0    5.20    6.40
   1   4   0    6.00    4.40
  -1   4   0    9.00    4.70
   1   4   0   11.00    4.30
   1   4   0    5.00    5.60
  -1   4   0    8.40    6.80
   1   4   0    4.60    7.60
  -2  -4   0 3034.00   79.99
  -2  -4   0 3059.09   76.29
   2  -4   0 3051.09   77.59
   2  -4   0 3044.90   81.29
   2  -4   0 3056.19   80.69
   2  -4   0 2963.50   72.89
   2  -4   0 2998.50   75.39
  -2  -4   0 3002.40   78.39
   2  -4   0 3118.99   75.99
   2  -4   0 3041.00   73.89
  -2  -4   0 3078.29   76.19
  -2  -4   0 2987.40   77.49
   2  -4   0 2989.70   77.59
  -2  -4   0 3070.89   76.69
  -2  -4   0 3015.10   75.99
   2  -4   0 3080.29   73.89
  -2  -4   0 2946.41   73.19
  -2  -4   0 3126.99   82.49
  -2  -4   0 2994.50   79.09
   2  -4   0 3051.29   72.89
   2  -4   0 2937.71   76.09
   2  -4   0 3018.30   78.69
   2  -4   0 3015.90   77.69
   2  -4   0 3004.30   81.09
  -2  -4   0 2835.82   80.79
  -2   4   0 2931.41   78.19
   2   4   0 3119.09   76.29
  -2   4   0 2940.71   80.59
  -2   4   0 2849.42   72.49
   2   4   0 2939.11   72.79
   2   4   0 3040.20   75.99
  -2   4   0 3034.00   75.89
   2   4   0 3032.40   77.09
  -2   4   0 3015.50   72.59
  -2   4   0 3083.19   73.89
   2   4   0 3059.49   76.39
  -2   4   0 2982.30   80.29
  -2   4   0 2852.71   80.69
  -2   4   0 2927.51   76.09
   2   4   0 3046.00   80.09
   2   4   0 2957.30   73.19
   2   4   0 3097.09   82.09
  -2   4   0 3127.49   77.89
   2   4   0 2996.60   75.49
   2   4   0 3039.80   76.29
  -2   4   0 3011.90   73.79
   2   4   0 3143.19   82.99
  -2   4   0 2980.30   77.49
  -2   4   0 2883.71   77.19
   2   4   0 2888.81   81.69
   2   4   0 2844.12   77.99
   2   4   0 3035.70   82.09
  -3  -4   0   32.00    8.50
  -3  -4   0   28.40    4.30
   3  -4   0   18.40    8.80
   3  -4   0   31.90   10.10
  -3  -4   0   21.90    6.80
   3  -4   0   17.90    8.70
   3  -4   0   36.70    5.90
   3  -4   0   24.10    4.50
  -3  -4   0   28.50    6.70
   3  -4   0   23.30    5.20
  -3  -4   0   18.40    6.80
  -3  -4   0   28.80    9.60
   3  -4   0   28.30    7.60
   3  -4   0   29.10    5.00
   3  -4   0   26.00    7.20
  -3  -4   0   28.60    9.20
   3  -4   0   36.80    7.20
  -3  -4   0   17.90    8.70
  -3  -4   0   35.10   11.40
  -3   4   0   21.80    6.10
  -3   4   0   23.20    6.40
  -3   4   0   32.90    4.80
  -3   4   0   17.30    6.90
   3   4   0   28.10    4.10
  -3   4   0   22.00    8.30
   3   4   0   31.90    5.70
  -3   4   0   30.30    5.40
   3   4   0   19.00    9.50
   3   4   0   26.00    7.00
   3   4   0   27.50    7.00
   3   4   0   17.70    6.70
   3   4   0   36.60   10.90
  -3   4   0   26.90    9.50
  -3   4   0   28.80    5.30
  -3   4   0   19.80    7.10
   3   4   0   36.70    7.30
   3   4   0   24.80    9.40
  -3   4   0   22.00    6.20
  -3   4   0   26.40    4.90
  -3   4   0   33.90    6.90
   3   4   0   23.70    8.70
   3   4   0   22.10    6.80
  -4  -4   0    2.70    4.00
  -4  -4   0   -3.40    6.90
   4  -4   0    9.50    5.90
  -4  -4   0   12.10    5.40
   4  -4   0    6.70    6.00
   4  -4   0   17.10    7.00
   4  -4   0    0.70    8.60
  -4  -4   0    6.70    7.20
  -4  -4   0   12.70    7.80
  -4  -4   0    9.60    4.80
   4  -4   0    8.70    5.70
   4  -4   0    9.00    7.10
  -4  -4   0   17.70    7.00
   4  -4   0   12.30    5.60
   4  -4   0   15.40    5.20
   4  -4   0   -0.20    8.50
   4  -4   0   -7.20    9.20
  -4  -4   0    9.00    8.60
  -4  -4   0    6.80    6.40
  -4  -4   0    2.50    7.60
  -4  -4   0    5.90    7.40
  -4  -4   0    7.30   10.30
  -4   4   0    7.10    5.10
   4   4   0   12.30    7.30
  -4   4   0    2.90    8.90
  -4   4   0    3.10    7.40
   4   4   0   14.20    7.00
  -4   4   0   -2.00    8.30
   4   4   0   15.30    4.10
   4   4   0   10.10    8.10
   4   4   0   11.50    6.30
   4   4   0    7.70    8.30
   4   4   0    9.30    6.80
  -4   4   0   16.70    5.80
  -4   4   0    2.00    7.70
   4   4   0    8.90    9.20
  -4   4   0   20.80    6.50
  -4   4   0    9.70    5.90
   4   4   0    5.40    6.80
  -4   4   0   12.50    7.30
  -4   4   0   10.40    8.40
   4   4   0   -1.30    9.30
  -4   4   0   11.30    7.30
  -4   4   0   17.10    5.40
  -4   4   0   11.30    5.30
  -4   4   0    9.10    5.10
  -4   4   0    8.90    5.40
   4   4   0   16.90    5.40
   5  -4   0  178.38   19.00
   5  -4   0  211.38   13.90
   5  -4   0  189.38   17.00
  -5  -4   0  231.38   10.90
  -5  -4   0  217.98   15.00
  -5  -4   0  240.98   14.70
  -5  -4   0  224.48   19.10
   5  -4   0  218.48   12.40
   5  -4   0  196.28   11.70
  -5  -4   0  226.28   15.30
  -5  -4   0  205.18   10.60
  -5  -4   0  188.38   18.60
  -5  -4   0  197.28   16.50
  -5  -4   0  223.68   16.30
  -5  -4   0  181.38   14.80
   5  -4   0  214.18   12.50
   5  -4   0  199.58   14.80
  -5  -4   0  220.08   18.10
   5  -4   0  212.78   13.70
   5  -4   0  191.08   11.70
   5  -4   0  179.68   17.20
  -5  -4   0  231.58   20.80
  -5   4   0  191.68   13.00
  -5   4   0  209.38   14.00
  -5   4   0  217.18   11.70
   5   4   0  192.48   18.30
  -5   4   0  229.78   19.50
   5   4   0  215.58   15.50
  -5   4   0  206.18    9.80
  -5   4   0  214.28   13.00
  -5   4   0  236.08   14.90
  -5   4   0  238.18   12.60
  -5   4   0  240.78   10.70
   5   4   0  248.18   19.50
   5   4   0  224.98   15.00
  -5   4   0  206.28   13.60
   5   4   0  209.58   10.20
   5   4   0  221.88   14.60
  -5   4   0  224.78   18.90
  -5   4   0  246.08   13.70
  -5   4   0  218.38   14.60
   5   4   0  210.78   18.20
   5   4   0  185.78   14.60
   5   4   0  229.98   17.60
   5   4   0  222.88   12.00
  -5   4   0  214.98   12.70
   6  -4   0  168.68   12.80
   6  -4   0  121.89   18.40
  -6  -4   0  136.89   14.10
  -6  -4   0  168.78   10.30
  -6  -4   0  155.78   15.90
  -6  -4   0  129.99   17.40
  -6  -4   0  152.08   15.70
   6  -4   0  138.49   18.00
   6  -4   0  165.48   11.80
  -6  -4   0  157.48   14.60
  -6  -4   0  156.88    7.30
  -6  -4   0  165.98    7.50
  -6  -4   0  170.68   16.30
   6  -4   0  167.38   13.80
  -6  -4   0  167.88   14.20
   6  -4   0  197.18   14.40
   6  -4   0  178.48   12.30
  -6  -4   0  170.58   15.00
   6  -4   0  163.88   20.20
  -6  -4   0  168.98   17.00
   6  -4   0  170.58   14.80
  -6  -4   0  156.78   14.70
   6   4   0  167.38   11.80
  -6   4   0  133.29   18.10
  -6   4   0  170.48   13.40
   6   4   0  163.68   14.00
   6   4   0  157.98   15.60
  -6   4   0  177.28   13.30
   6   4   0  119.69   18.20
  -6   4   0  166.08   11.80
   6   4   0  166.78   16.10
  -6   4   0  168.88   13.30
  -6   4   0  159.28    8.00
  -6   4   0  188.08    9.80
  -6   4   0  161.68   12.40
  -6   4   0  183.88   14.30
   6   4   0  138.29   13.90
   6   4   0  196.08   18.20
   6   4   0  183.98   20.00
   6   4   0  164.88   18.10
  -6   4   0  163.78   12.60
  -6   4   0  179.98   14.10
  -6   4   0  148.69   19.50
  -6   4   0  140.29   14.20
   6   4   0  149.09   14.70
  -6   4   0  168.08   11.90
   6   4   0  151.68    9.60
   7  -4   0   13.40    6.70
   7  -4   0   10.20    9.40
  -7  -4   0   13.60    9.60
   7  -4   0   17.00   13.20
   7  -4   0   -1.40   10.10
  -7  -4   0   -1.60   10.00
  -7  -4   0   34.50   12.10
  -7  -4   0   11.90    9.50
   7  -4   0   11.30    5.00
  -7  -4   0    3.10   10.30
  -7  -4   0   18.10    4.80
   7  -4   0   27.40    7.40
  -7  -4   0   27.10    9.00
  -7  -4   0    7.60    9.40
   7  -4   0   15.90    9.30
  -7  -4   0   25.30    9.60
  -7  -4   0   -8.40    8.30
   7  -4   0   14.20   14.30
  -7  -4   0   16.10    4.40
  -7  -4   0    7.10    8.70
  -7  -4   0   10.00    6.40
   7  -4   0   24.30   12.30
   7   4   0   23.20    9.60
  -7   4   0   17.70   11.70
  -7   4   0   25.00    8.80
   7   4   0   -3.80   11.30
  -7   4   0   18.40    6.20
   7   4   0   18.60    8.20
  -7   4   0   20.60    7.20
  -7   4   0   15.50    8.00
  -7   4   0   35.10   10.00
   7   4   0   11.70   10.80
   7   4   0    6.00    8.20
   7   4   0   37.20   13.60
   7   4   0   16.80   12.60
  -7   4   0   15.90    8.90
   7   4   0   15.60    9.60
  -7   4   0   33.60   13.10
  -7   4   0   22.60    8.40
   7   4   0   40.50   12.70
   7   4   0   24.80    7.90
  -7   4   0   21.80    9.50
  -8  -4   0  173.68   15.60
   8  -4   0  145.89   14.60
  -8  -4   0  177.78   16.40
   8  -4   0  171.18   15.00
  -8  -4   0  183.48   17.80
  -8  -4   0  182.38   16.50
  -8  -4   0  188.88   12.80
  -8  -4   0  172.28    9.40
   8  -4   0  154.08    8.50
   8  -4   0  132.89   19.00
   8  -4   0  164.98   14.40
  -8  -4   0  172.88   20.50
  -8  -4   0  180.08    9.30
  -8  -4   0  186.08   17.60
  -8  -4   0  167.78   16.60
   8  -4   0  136.09   20.20
   8  -4   0  146.79   18.60
   8  -4   0  162.38   13.90
  -8  -4   0  143.49   15.90
  -8  -4   0  142.79   18.00
   8  -4   0  162.18   14.00
  -8  -4   0  152.58   18.60
  -8   4   0  174.68   18.60
  -8   4   0  163.08   14.40
   8   4   0  174.98   16.80
  -8   4   0  163.38   14.20
  -8   4   0  189.08   19.60
  -8   4   0  160.08   13.60
  -8   4   0  202.48   21.50
   8   4   0  139.79   17.40
  -8   4   0  178.88   15.80
  -8   4   0  156.38   14.30
   8   4   0  159.98   15.10
   8   4   0  130.59   18.60
  -8   4   0  176.78   14.80
   8   4   0  176.78   17.10
   8   4   0  188.08   27.10
  -8   4   0  178.58   15.80
   8   4   0  161.98   16.10
   8   4   0  194.78   20.20
  -8   4   0  146.29   13.20
   8   4   0  176.58   19.80
  -8   4   0  160.78    8.60
   8   4   0  180.88   12.90
  -9  -4   0  104.99   16.50
  -9  -4   0   71.89   14.30
   9  -4   0  100.69   13.10
   9  -4   0   73.59   17.90
   9  -4   0   73.69   13.40
   9  -4   0   83.69   13.30
   9  -4   0  105.29   13.00
   9  -4   0   81.49   13.40
   9  -4   0  108.29   16.20
  -9  -4   0  104.39   17.90
  -9  -4   0   84.69   13.60
  -9  -4   0   66.79    8.10
  -9  -4   0  103.79   11.60
  -9  -4   0  110.59   15.40
  -9  -4   0   84.29   14.20
  -9  -4   0   96.09    8.10
  -9  -4   0  112.09   17.70
  -9  -4   0  100.69   17.10
  -9  -4   0   94.39   14.50
  -9  -4   0   78.29   13.10
   9  -4   0  111.39   18.60
   9   4   0   87.39   13.90
   9   4   0   53.39   11.40
  -9   4   0   86.49   12.80
   9   4   0   76.39   13.80
   9   4   0   76.29   18.30
   9   4   0   92.89   11.80
  -9   4   0  107.79   14.10
  -9   4   0   74.59   13.40
  -9   4   0   71.79   12.30
  -9   4   0   64.39   12.30
  -9   4   0   81.49   15.00
  -9   4   0   98.39   13.00
   9   4   0  119.69   18.60
   9   4   0   74.49   14.70
   9   4   0   53.99   11.60
   9   4   0   72.89   16.20
   9   4   0   94.09   16.60
  -9   4   0   70.49   11.50
  -9   4   0  107.09   14.90
  -9   4   0   86.49   12.70
  -9   4   0   94.39   17.90
  10  -4   0   84.29   14.20
 -10  -4   0  108.39   17.20
  10  -4   0   85.49   13.30
  10  -4   0  121.59   21.90
 -10  -4   0   84.89   14.70
  10  -4   0  110.19   16.90
  10  -4   0  122.49   19.80
 -10  -4   0  108.69   17.80
  10  -4   0   82.59   13.80
 -10  -4   0  125.49   19.00
 -10  -4   0   97.69    9.30
  10  -4   0  110.89   13.80
 -10  -4   0  116.49   13.50
 -10  -4   0  100.39   18.80
 -10  -4   0  162.38   24.70
  10  -4   0  110.29   14.90
 -10  -4   0  114.09   17.30
  10  -4   0  135.29   17.80
 -10  -4   0  101.99   16.50
 -10  -4   0  110.49   17.30
 -10  -4   0  108.59    9.70
 -10  -4   0  108.89   15.30
 -10   4   0  111.49   15.50
  10   4   0  125.79   18.50
  10   4   0   95.39   17.80
  10   4   0  103.29   12.30
  10   4   0  110.69   17.60
 -10   4   0  114.09   16.20
  10   4   0  122.49   20.10
  10   4   0  157.68   18.50
 -10   4   0  104.19   15.10
 -10   4   0  104.89   15.60
  10   4   0  136.49   19.50
  10   4   0   98.39   24.30
 -10   4   0  128.19   16.50
 -10   4   0  102.49   15.60
 -10   4   0   93.19   16.60
 -10   4   0  101.09   15.00
 -10   4   0  127.89   14.90
  10   4   0  111.29   21.20
 -10   4   0  124.79   16.80
  10   4   0  124.69   20.70
 -11  -4   0   35.30   17.10
 -11  -4   0   25.60   13.90
  11  -4   0   31.90   11.80
 -11  -4   0   44.30   11.00
  11  -4   0   36.30   12.00
 -11  -4   0   22.80    9.80
 -11  -4   0   32.20   11.60
 -11  -4   0   41.80   13.00
  11  -4   0   46.70   16.60
 -11  -4   0   46.80   15.60
 -11  -4   0   45.70   24.10
  11  -4   0   31.30    9.80
 -11  -4   0   49.20   12.30
 -11  -4   0   38.50   12.90
  11  -4   0   24.30   15.90
  11  -4   0   47.50   13.40
 -11  -4   0   72.79   16.20
  11  -4   0   12.10   12.00
 -11  -4   0   31.90    8.90
  11  -4   0   33.30   10.30
 -11  -4   0   52.49    8.40
  11   4   0   31.80   10.00
 -11   4   0   17.40   15.10
  11   4   0   46.40   17.90
 -11   4   0   43.70   11.40
  11   4   0   56.49   19.00
 -11   4   0   30.10   12.30
  11   4   0   26.00   17.30
  11   4   0   39.90   12.80
 -11   4   0   47.50   12.70
  11   4   0   44.80   15.60
 -11   4   0   13.70   13.00
 -11   4   0   14.40   10.80
  11   4   0   38.80   12.30
 -11   4   0   45.70   11.80
 -11   4   0   65.09   14.80
 -11   4   0   36.80   13.80
  11   4   0   49.30   16.90
  11   4   0   69.59   21.50
 -11   4   0   31.00   11.30
  11   4   0   29.30   11.50
  12  -4   0  492.75   38.40
 -12  -4   0  491.45   29.40
 -12  -4   0  526.95   20.90
 -12  -4   0  461.45   29.40
 -12  -4   0  490.05   32.20
  12  -4   0  500.15   31.10
 -12  -4   0  481.35   31.90
 -12  -4   0  495.05   31.50
  12  -4   0  492.25   32.40
 -12  -4   0  516.05   33.10
 -12  -4   0  534.35   29.80
  12  -4   0  506.95   29.00
  12  -4   0  468.45   27.30
  12  -4   0  462.35   27.60
 -12  -4   0  514.25   25.30
  12  -4   0  467.75   33.60
 -12  -4   0  501.05   20.80
  12  -4   0  461.65   28.70
  12  -4   0  466.25   26.00
 -12  -4   0  435.96   31.20
 -12   4   0  581.94   35.30
 -12   4   0  478.95   27.30
  12   4   0  502.65   35.80
 -12   4   0  450.05   30.20
  12   4   0  433.46   30.70
 -12   4   0  488.35   28.10
  12   4   0  506.85   40.40
 -12   4   0  434.86   25.00
  12   4   0  477.05   24.70
 -12   4   0  489.35   28.50
 -12   4   0  518.35   29.60
  12   4   0  474.05   29.50
  12   4   0  491.55   34.60
  12   4   0  510.65   31.90
  12   4   0  523.55   30.70
 -12   4   0  481.95   27.60
 -12   4   0  465.75   27.50
  12   4   0  443.56   29.10
  12   4   0  485.65   30.70
 -12   4   0  483.55   27.40
  13  -4   0   26.40   12.40
 -13  -4   0   92.19   26.00
 -13  -4   0   12.40   13.20
 -13  -4   0   25.00   14.20
 -13  -4   0   28.80   16.10
  13  -4   0   17.30   12.20
 -13  -4   0   33.00   12.70
  13  -4   0    9.70   14.50
 -13  -4   0   14.80   12.30
  13  -4   0   25.30   14.80
 -13  -4   0   41.20    8.70
 -13  -4   0   17.80    8.00
  13  -4   0    0.80   19.60
  13  -4   0   23.20   18.00
  13  -4   0   31.70   12.90
 -13  -4   0   37.70   16.80
 -13  -4   0   18.60   11.20
 -13  -4   0   40.70   17.10
  13   4   0   24.40   11.90
 -13   4   0   18.40   12.60
  13   4   0   48.80   21.90
 -13   4   0   29.80   14.80
  13   4   0   19.50   12.80
  13   4   0   52.09   17.70
  13   4   0   15.30   17.40
  13   4   0   49.50   23.50
  13   4   0   34.00   19.30
 -13   4   0   11.10   10.30
  13   4   0   78.09   25.40
 -13   4   0   22.80   14.20
  13   4   0   30.60   17.90
 -13   4   0   24.40   11.90
 -13   4   0   26.50   12.00
  13   4   0   12.40   12.60
 -13   4   0   12.00   14.80
 -13   4   0   20.40   11.90
 -14  -4   0  508.75   24.00
  14  -4   0  492.75   42.20
 -14  -4   0  503.85   34.30
 -14  -4   0  543.05   33.10
  14  -4   0  506.05   32.10
 -14  -4   0  475.35   34.70
  14  -4   0  542.25   32.80
 -14  -4   0  511.95   35.80
 -14  -4   0  577.14   36.50
 -14  -4   0  544.25   33.60
  14  -4   0  515.55   34.40
 -14  -4   0  523.65   26.60
  14  -4   0  542.15   38.40
 -14  -4   0  516.55   36.90
  14  -4   0  491.75   30.30
 -14  -4   0  502.95   27.60
  14   4   0  549.85   41.40
 -14   4   0  504.55   32.20
  14   4   0  545.25   34.40
 -14   4   0  569.34   31.80
  14   4   0  485.75   33.70
  14   4   0  494.85   47.00
  14   4   0  552.64   34.80
 -14   4   0  559.74   31.80
 -14   4   0  504.15   31.40
  14   4   0  561.54   40.70
 -14   4   0  494.65   30.70
 -14   4   0  526.15   35.60
  14   4   0  542.65   42.80
  14   4   0  484.45   27.90
 -14   4   0  507.45   32.40
  14   4   0  568.74   40.20
 -15  -4   0  148.19   19.90
  15  -4   0  154.68   30.80
  15  -4   0  151.18   23.10
 -15  -4   0  171.08   25.80
 -15  -4   0  155.58   25.50
 -15  -4   0  123.09   14.70
 -15  -4   0  174.68   24.70
 -15  -4   0  135.39   25.30
 -15  -4   0  142.39   14.70
  15  -4   0  136.79   23.60
  15  -4   0  160.88   20.60
 -15  -4   0  138.89   25.50
 -15  -4   0  151.58   23.70
  15  -4   0  113.69   20.90
  15  -4   0  120.99   25.20
 -15  -4   0   97.39   19.00
  15   4   0  139.79   27.50
  15   4   0  204.48   33.70
  15   4   0  128.69   29.50
  15   4   0  132.89   21.00
 -15   4   0  154.98   24.30
  15   4   0  111.79   19.30
 -15   4   0  144.09   23.30
 -15   4   0  158.98   32.50
 -15   4   0  169.28   23.20
  15   4   0  140.59   32.60
  15   4   0  152.78   19.90
  15   4   0   85.99   25.80
 -15   4   0   91.79   20.50
 -15   4   0  131.49   19.50
 -15   4   0  141.79   23.10
  16  -4   0  310.47   33.40
  16  -4   0  280.77   26.70
 -16  -4   0  278.77   18.20
 -16  -4   0  339.77   35.10
 -16  -4   0  289.77   36.00
 -16  -4   0  315.87   29.40
 -16  -4   0  275.97   29.70
  16  -4   0  274.57   31.70
 -16  -4   0  317.97   28.90
  16  -4   0  349.37   32.60
 -16  -4   0  327.57   29.30
 -16  -4   0  304.77   24.30
 -16  -4   0  273.17   19.70
 -16   4   0  232.68   30.00
  16   4   0  271.07   27.90
 -16   4   0  230.98   26.80
  16   4   0  263.57   37.70
 -16   4   0  298.97   28.20
  16   4   0  358.06   31.80
  16   4   0  255.27   25.60
  16   4   0  304.57   35.00
 -16   4   0  310.37   27.40
  16   4   0  334.17   45.20
 -16   4   0  259.77   26.30
 -16   4   0  344.57   30.00
 -16   4   0  269.87   28.40
  16   4   0  274.07   24.00
 -16   4   0  316.67   26.40
  17  -4   0  116.59   22.20
 -17  -4   0   82.39   24.40
 -17  -4   0  118.79   23.00
  17  -4   0  137.19   25.30
  17  -4   0  142.19   25.40
 -17  -4   0   94.69   25.50
 -17  -4   0  112.29   16.10
 -17  -4   0   72.19   17.90
  17  -4   0  145.69   28.90
 -17  -4   0  117.39   19.90
  17  -4   0  120.99   32.50
 -17  -4   0   92.29   15.60
 -17  -4   0  100.29   25.10
  17   4   0   70.59   16.70
 -17   4   0   96.29   19.10
 -17   4   0   82.79   20.00
  17   4   0   78.19   21.40
 -17   4   0  125.49   23.80
 -17   4   0  120.09   22.30
 -17   4   0   83.99   20.50
  17   4   0   43.50   24.20
  17   4   0  119.49   23.00
 -17   4   0  130.79   24.50
 -17   4   0  132.39   25.50
  17   4   0   63.09   18.70
  17   4   0   73.69   31.80
 -17   4   0   56.59   25.10
 -18  -4   0   12.50   14.60
  18  -4   0   33.60   19.60
 -18  -4   0   34.20   16.70
  18  -4   0   53.79   18.30
 -18  -4   0    4.10   19.10
  18  -4   0   22.50   16.80
 -18  -4   0   14.90   15.80
  18  -4   0   24.30   23.80
 -18  -4   0    2.90    9.00
  18  -4   0  -11.30   13.70
 -18  -4   0   27.00   22.70
 -18  -4   0   13.30   14.30
 -18   4   0   11.50   13.30
 -18   4   0   26.10   19.30
 -18   4   0   25.80   18.40
  18   4   0    4.10   20.50
 -18   4   0    3.20   15.70
  18   4   0   -8.00   15.00
  18   4   0  -10.80   28.50
  18   4   0  -11.40   12.60
 -18   4   0   19.00   16.90
  18   4   0   14.60   17.20
 -18   4   0  -13.50   15.90
 -18   4   0   -6.40   13.30
  18   4   0  -27.60   21.90
 -19  -4   0   36.20   17.40
  19  -4   0   97.99   25.10
 -19  -4   0   38.00   24.00
  19  -4   0   41.90   20.70
  19  -4   0   38.20   29.10
 -19  -4   0   36.70   23.40
 -19  -4   0   28.80   19.40
  19  -4   0    1.30   19.30
 -19  -4   0   55.09   20.70
 -19   4   0   10.20   14.90
  19   4   0   19.70   17.20
 -19   4   0   49.00   21.90
 -19   4   0   50.99   21.00
  19   4   0   58.19   18.20
  19   4   0    4.30   19.30
 -19   4   0   46.90   21.80
 -19   4   0   91.69   25.10
  19   4   0   -0.30   32.30
  19   4   0   48.70   39.60
 -20  -4   0   67.19   22.00
  20  -4   0   57.69   23.90
 -20  -4   0   90.79   24.80
  20  -4   0   98.69   33.30
  20  -4   0   75.89   27.50
 -20  -4   0   79.59   28.10
 -20  -4   0  116.09   38.00
  20   4   0   58.69   26.90
  20   4   0   91.29   24.80
  20   4   0   31.70   33.90
 -20   4   0   49.60   21.80
 -20   4   0  106.29   26.90
  20   4   0   67.99   21.70
 -20   4   0   63.49   19.40
 -21  -4   0  -10.30   19.90
 -21  -4   0   27.50   19.70
  21  -4   0   54.29   32.10
  21  -4   0   79.99   28.10
  21  -4   0   44.40   26.20
 -21  -4   0   35.30   27.20
 -21   4   0   -8.80   20.60
  21   4   0   83.89   25.40
 -21   4   0   24.50   22.40
 -21   4   0   17.80   25.50
  21   4   0   48.90   23.90
  21   4   0   28.90   36.20
 -21   4   0  100.39   27.40
  22  -4   0   -6.00   21.90
  22  -4   0   19.80   40.20
 -22  -4   0    0.40   18.30
 -22   4   0   21.20   22.40
  22   4   0    6.50   38.00
  22   4   0   73.29   21.20
   0  -5   0   12.90    7.90
   0  -5   0    0.20    4.20
   0  -5   0    7.20    3.50
   0  -5   0   -4.50    8.20
   0  -5   0    0.20    5.30
   0  -5   0    1.60    3.50
   0  -5   0    6.90    4.30
   0  -5   0    2.30    3.90
   0  -5   0    1.20    5.00
   0  -5   0    2.00    6.00
   0  -5   0    0.20    8.60
   0  -5   0    1.50    7.40
   0  -5   0    7.40    8.00
   0   5   0   -2.10    4.80
   0   5   0   15.80    8.10
   0   5   0    3.00    8.00
   0   5   0    5.10    5.50
   0   5   0    1.30    5.40
   0   5   0    1.60    3.50
   0   5   0   -0.20    7.80
   0   5   0    8.00    3.30
   0   5   0    9.70    5.00
   0   5   0   -3.10    4.90
   0   5   0    4.40    4.50
   0   5   0    5.90    4.10
   0   5   0    4.40    3.50
  -1  -5   0  255.67   10.50
   1  -5   0  230.48   17.50
  -1  -5   0  253.87   11.60
  -1  -5   0  244.48   13.60
  -1  -5   0  242.78   11.20
  -1  -5   0  248.68   17.80
   1  -5   0  254.57   15.50
   1  -5   0  229.98   15.00
   1  -5   0  240.78   12.40
  -1  -5   0  227.08   16.20
   1  -5   0  220.78    9.50
  -1  -5   0  250.87   11.50
  -1  -5   0  250.37   10.60
   1  -5   0  246.18   11.50
  -1  -5   0  234.88   16.10
   1  -5   0  258.97   13.40
   1  -5   0  243.98    9.60
   1  -5   0  257.47   17.40
  -1  -5   0  256.77   15.70
  -1  -5   0  250.77   10.80
   1   5   0  269.57   10.70
  -1   5   0  250.57   12.60
   1   5   0  247.88   10.70
  -1   5   0  236.18   15.90
  -1   5   0  226.48   11.40
   1   5   0  241.08    9.40
   1   5   0  273.77   11.70
   1   5   0  257.37   12.40
   1   5   0  252.97   16.70
  -1   5   0  229.68    9.30
  -1   5   0  248.48   16.20
   1   5   0  243.88   14.70
   1   5   0  231.28   11.40
  -1   5   0  242.68   10.90
   1   5   0  235.38   15.90
   1   5   0  268.67   11.40
  -1   5   0  232.48   14.50
  -1   5   0  237.58    9.60
   1   5   0  271.17   16.00
   1   5   0  258.77   10.60
  -1   5   0  250.67   11.30
   1   5   0  250.37   11.30
  -1   5   0  231.28   14.70
  -2  -5   0 1318.67   37.70
  -2  -5   0 1371.56   44.20
   2  -5   0 1322.17   34.50
  -2  -5   0 1339.17   37.10
   2  -5   0 1381.66   40.40
   2  -5   0 1316.17   42.50
   2  -5   0 1350.76   39.50
  -2  -5   0 1332.47   41.80
   2  -5   0 1319.77   43.40
  -2  -5   0 1364.06   40.10
  -2  -5   0 1293.87   33.90
  -2  -5   0 1315.57   37.30
  -2  -5   0 1294.47   37.00
  -2  -5   0 1276.17   36.60
   2  -5   0 1314.47   36.80
   2  -5   0 1329.27   34.60
  -2  -5   0 1382.26   44.90
   2  -5   0 1285.87   40.80
  -2  -5   0 1336.37   36.80
   2  -5   0 1267.57   37.10
   2  -5   0 1322.17   43.30
   2   5   0 1339.27   37.60
  -2   5   0 1327.57   38.90
   2   5   0 1312.77   44.30
   2   5   0 1317.87   34.00
  -2   5   0 1331.27   36.70
  -2   5   0 1326.07   36.90
  -2   5   0 1357.66   39.80
   2   5   0 1325.77   37.00
  -2   5   0 1199.28   40.00
  -2   5   0 1304.77   42.80
   2   5   0 1336.37   37.10
   2   5   0 1339.17   37.40
   2   5   0 1305.77   41.80
   2   5   0 1342.47   44.80
   2   5   0 1332.67   44.20
  -2   5   0 1339.77   34.60
  -2   5   0 1300.57   41.90
   2   5   0 1331.67   44.00
  -2   5   0 1251.57   36.40
  -2   5   0 1313.97   39.80
   2   5   0 1309.07   34.20
   2   5   0 1332.57   36.90
   2   5   0 1321.67   37.00
  -3  -5   0 2421.66   63.59
   3  -5   0 2465.15   61.09
  -3  -5   0 2492.35   65.99
   3  -5   0 2434.86   63.69
   3  -5   0 2456.75   70.89
  -3  -5   0 2518.95   69.69
   3  -5   0 2509.95   64.79
   3  -5   0 2423.46   66.79
   3  -5   0 2518.35   61.29
  -3  -5   0 2489.45   68.19
  -3  -5   0 2536.95   65.59
   3  -5   0 2379.76   67.09
  -3  -5   0 2396.76   60.99
   3  -5   0 2490.45   62.39
   3  -5   0 2486.75   70.79
  -3  -5   0 2459.65   64.99
  -3  -5   0 2415.86   71.09
   3  -5   0 2521.65   62.49
  -3  -5   0 2432.46   72.09
  -3  -5   0 2498.05   68.89
  -3  -5   0 2514.95   68.49
   3  -5   0 2473.35   71.49
   3  -5   0 2452.25   65.79
   3   5   0 2590.54   68.89
  -3   5   0 2450.35   65.69
   3   5   0 2494.55   64.99
  -3   5   0 2431.66   66.79
   3   5   0 2442.46   77.69
  -3   5   0 2370.86   63.49
   3   5   0 2547.84   73.29
   3   5   0 2538.95   65.49
   3   5   0 2416.86   59.49
  -3   5   0 2480.25   60.69
  -3   5   0 2541.75   62.39
  -3   5   0 2489.05   65.89
   3   5   0 2488.65   63.89
  -3   5   0 2379.96   60.59
  -3   5   0 2493.55   64.89
   3   5   0 2389.06   60.99
  -3   5   0 2355.26   69.99
   3   5   0 2344.07   76.79
  -3   5   0 2213.88   66.09
   3   5   0 2441.96   59.69
  -3   5   0 2434.66   62.29
   3   5   0 2593.94   75.59
   3   5   0 2496.15   69.89
   3   5   0 2463.75   65.59
  -3   5   0 2506.35   67.09
   3   5   0 2560.24   72.69
   4  -5   0   11.90    7.20
   4  -5   0   16.30    5.90
   4  -5   0    6.30    7.50
   4  -5   0   -7.30    9.60
  -4  -5   0   15.90   10.10
  -4  -5   0    6.10    6.50
   4  -5   0   15.00    5.10
  -4  -5   0   16.40    9.60
  -4  -5   0   17.30    5.50
  -4  -5   0    0.90    8.50
   4  -5   0   -3.30   10.40
   4  -5   0    0.60    6.80
   4  -5   0   10.90    5.90
  -4  -5   0    7.20    7.60
   4  -5   0    4.70   10.40
   4  -5   0    9.80    4.90
  -4  -5   0    1.60    7.30
   4   5   0   25.10    7.70
  -4   5   0   15.30    6.40
  -4   5   0   13.40    8.60
   4   5   0   26.70   10.40
  -4   5   0   -5.50    9.90
  -4   5   0   21.20    5.60
  -4   5   0   17.70    5.90
  -4   5   0   10.70    7.90
   4   5   0   16.40    7.70
  -4   5   0    8.80    4.90
  -4   5   0   10.70    6.50
   4   5   0   12.20    7.10
   4   5   0    3.40    8.60
  -4   5   0   15.60    4.80
  -4   5   0   13.70    6.70
  -4   5   0   13.80    5.40
   4   5   0   14.50    4.10
   4   5   0    9.20    6.80
   4   5   0   18.20    6.10
  -4   5   0   17.60    7.40
   4   5   0   12.20    7.70
  -4   5   0   14.50    8.10
   4   5   0   -8.00    9.20
   4   5   0   28.50   10.50
  -4   5   0    9.00   10.30
  -5  -5   0  114.89   18.00
  -5  -5   0  144.79   13.40
   5  -5   0  146.49   12.40
  -5  -5   0  142.29   15.40
  -5  -5   0  152.18   14.80
   5  -5   0  146.59   10.00
   5  -5   0  156.68   12.10
  -5  -5   0  140.99   15.20
   5  -5   0  175.98   10.70
  -5  -5   0  146.09    8.80
  -5  -5   0  143.99    9.70
   5  -5   0  142.39   13.00
  -5  -5   0  114.69   11.50
   5  -5   0  147.69   10.90
  -5  -5   0  152.28   13.30
  -5  -5   0  137.49   12.60
   5  -5   0  136.09   18.80
  -5  -5   0  138.09   15.00
  -5  -5   0  125.69   15.30
   5  -5   0  129.79   15.90
   5  -5   0  139.59   18.90
  -5   5   0  185.38   14.00
   5   5   0  129.89   12.90
  -5   5   0  132.59   11.70
  -5   5   0  147.09   12.40
   5   5   0  167.78   18.30
  -5   5   0  157.38   11.10
  -5   5   0  174.08   13.10
  -5   5   0  160.28    9.80
   5   5   0  161.48   18.20
   5   5   0  146.39   14.10
  -5   5   0  136.29   10.10
  -5   5   0  153.78   14.30
  -5   5   0  125.59   15.70
  -5   5   0  166.88   11.70
  -5   5   0  153.58   17.90
  -5   5   0  161.88   10.50
   5   5   0  161.68   14.50
  -5   5   0  168.18   11.80
  -5   5   0  150.38   10.40
   5   5   0  170.28   10.90
   5   5   0  195.28   17.10
   5   5   0  210.68   25.60
   5   5   0  182.08   20.80
   5   5   0  143.09   14.10
  -5   5   0  157.78   10.50
  -6  -5   0  150.68   17.00
   6  -5   0  127.89   17.50
  -6  -5   0  168.28   15.90
   6  -5   0  177.28   13.80
  -6  -5   0  165.68   14.50
  -6  -5   0  120.19   18.30
  -6  -5   0  166.98   16.80
   6  -5   0  157.28   13.70
   6  -5   0  149.69   13.70
  -6  -5   0  163.38   14.70
  -6  -5   0  169.98   14.50
  -6  -5   0  139.59   14.00
  -6  -5   0  158.28   16.00
   6  -5   0  149.29   20.20
  -6  -5   0  180.18   17.90
   6  -5   0  143.79   10.90
   6  -5   0  158.78   18.60
   6  -5   0  149.49   11.60
   6  -5   0  135.89   11.70
  -6  -5   0  149.39    9.90
  -6   5   0  180.18   16.10
  -6   5   0  153.38   13.80
   6   5   0  153.78    9.40
  -6   5   0  153.68   10.80
  -6   5   0  173.18   14.10
  -6   5   0  175.58   13.70
  -6   5   0  160.08   10.10
   6   5   0  164.58   15.00
  -6   5   0  144.79   11.80
   6   5   0  164.08   11.30
   6   5   0  154.88   13.80
   6   5   0  196.08   20.20
  -6   5   0  170.78   14.20
   6   5   0  158.18   14.40
  -6   5   0  161.58   12.80
  -6   5   0  130.59    9.20
   6   5   0  176.38   15.70
  -6   5   0  174.28   13.00
   6   5   0  190.38   19.10
   6   5   0  188.88   17.80
  -6   5   0  141.29   18.30
   6   5   0  129.59   14.70
   6   5   0  143.49   18.90
   7  -5   0  113.39   11.80
  -7  -5   0  112.19    5.40
  -7  -5   0  121.89   13.90
  -7  -5   0  113.59   13.20
   7  -5   0  122.69   18.30
  -7  -5   0  141.59   16.30
  -7  -5   0  108.19   13.90
   7  -5   0   98.99   10.80
  -7  -5   0  103.29   15.40
  -7  -5   0  120.09   16.00
   7  -5   0   87.59    9.60
   7  -5   0  120.69   14.30
  -7  -5   0  115.79   20.30
   7  -5   0  123.99   14.10
  -7  -5   0  126.99   19.40
  -7  -5   0  111.19   13.60
  -7  -5   0  116.89   15.10
   7  -5   0  105.79   15.90
   7  -5   0   90.79   10.90
  -7  -5   0  117.59    9.70
   7  -5   0  130.29   19.10
   7   5   0  119.99   18.20
  -7   5   0   99.59   11.70
   7   5   0  155.58   17.10
   7   5   0  105.39   13.50
  -7   5   0  116.89   15.00
   7   5   0  118.69   14.00
  -7   5   0  100.29    7.30
  -7   5   0   99.69   11.40
  -7   5   0  133.59   18.80
  -7   5   0  124.49   13.40
   7   5   0  128.09   14.80
   7   5   0  134.29   27.80
  -7   5   0  113.69   13.60
   7   5   0  130.49   21.70
   7   5   0  110.59   14.90
  -7   5   0  111.59   13.20
  -7   5   0   98.89   12.50
   7   5   0  112.49   10.70
  -7   5   0  117.99   16.80
  -7   5   0  112.09   12.10
  -7   5   0  125.09    8.60
  -7   5   0  104.59   10.60
   8  -5   0   39.60    9.40
   8  -5   0   44.60   10.80
  -8  -5   0   44.20   12.50
  -8  -5   0   28.60   13.90
  -8  -5   0   32.20   11.10
  -8  -5   0   52.69   11.30
  -8  -5   0   35.30   11.00
   8  -5   0   52.79    9.20
   8  -5   0   38.40   14.00
  -8  -5   0   49.70    5.20
  -8  -5   0   38.50    4.90
   8  -5   0   39.40    8.30
   8  -5   0   24.40   12.10
  -8  -5   0   69.59   14.60
  -8  -5   0   31.40   12.10
   8  -5   0   32.20    9.90
  -8  -5   0   28.10   11.10
  -8  -5   0   39.10   10.90
   8  -5   0   58.79   11.30
  -8  -5   0   32.90    7.40
  -8  -5   0   49.10   12.00
  -8   5   0   59.79   10.40
   8   5   0   23.60   12.90
   8   5   0   39.80   11.60
  -8   5   0   39.70   10.30
   8   5   0   36.40    9.70
   8   5   0   40.60   13.40
  -8   5   0   28.40   12.60
   8   5   0   47.90   13.90
   8   5   0   35.90   10.20
   8   5   0   30.60   11.00
  -8   5   0   56.09   10.90
  -8   5   0   60.69   12.70
   8   5   0   43.60    8.50
   8   5   0   20.00   12.80
  -8   5   0   45.70   12.30
  -8   5   0   39.60   10.10
  -8   5   0   41.70   10.20
   8   5   0   31.60    9.90
  -8   5   0   52.99   10.20
  -8   5   0   33.60   13.00
  -8   5   0   29.00    6.80
  -8   5   0   45.20    8.90
  -9  -5   0  710.43   35.70
   9  -5   0  670.13   30.70
  -9  -5   0  701.33   20.90
   9  -5   0  728.03   34.20
  -9  -5   0  689.53   31.50
   9  -5   0  586.84   29.30
   9  -5   0  673.93   27.40
   9  -5   0  722.13   29.70
  -9  -5   0  676.73   34.00
  -9  -5   0  649.04   31.70
  -9  -5   0  675.33   31.50
  -9  -5   0  703.33   25.40
   9  -5   0  671.53   36.70
  -9  -5   0  678.83   29.90
  -9  -5   0  686.53   33.30
  -9  -5   0  645.04   31.70
   9  -5   0  694.33   29.00
   9  -5   0  658.33   20.50
  -9  -5   0  677.83   20.70
   9  -5   0  676.83   35.80
  -9  -5   0  710.23   34.30
  -9  -5   0  691.43   31.20
   9  -5   0  694.93   27.60
  -9   5   0  714.63   36.30
  -9   5   0  681.23   30.00
  -9   5   0  639.24   30.10
  -9   5   0  683.33   29.80
  -9   5   0  664.63   33.40
   9   5   0  667.43   40.80
   9   5   0  709.23   36.30
   9   5   0  658.23   29.10
  -9   5   0  668.03   28.10
  -9   5   0  646.24   28.40
  -9   5   0  645.84   20.60
   9   5   0  694.83   25.90
  -9   5   0  709.73   28.00
  -9   5   0  671.03   26.90
  -9   5   0  663.03   27.60
   9   5   0  660.53   36.40
   9   5   0  697.23   32.00
   9   5   0  752.12   35.90
  -9   5   0  677.93   29.40
   9   5   0  662.03   31.20
   9   5   0  693.13   35.20
   9   5   0  632.74   31.10
 -10  -5   0   13.70   12.80
  10  -5   0  -11.50   11.70
  10  -5   0   13.40   15.50
 -10  -5   0    0.10    9.10
 -10  -5   0   10.80   11.10
 -10  -5   0   14.50    5.10
  10  -5   0    6.70    9.10
 -10  -5   0   -1.90    7.70
  10  -5   0   -7.70    6.70
  10  -5   0  -12.80   12.60
 -10  -5   0    0.40   11.20
 -10  -5   0    6.60    4.70
  10  -5   0   13.00   10.30
  10  -5   0   -2.10    7.40
 -10  -5   0   13.60   11.20
 -10  -5   0   -5.30   10.60
 -10  -5   0   -2.10    9.70
 -10  -5   0   14.20   10.50
 -10  -5   0   -1.00   10.00
 -10  -5   0   -9.70   10.00
  10  -5   0   -0.80   11.60
  10  -5   0    6.90   11.00
  10   5   0    7.80    8.10
 -10   5   0    2.50   13.00
 -10   5   0   -5.80    8.20
 -10   5   0   -8.50   11.90
 -10   5   0   10.50   10.30
 -10   5   0    9.90    9.60
 -10   5   0    3.70    9.70
 -10   5   0   -3.80   10.10
  10   5   0    2.20   10.50
  10   5   0   20.70   14.70
 -10   5   0    9.70    9.00
  10   5   0   29.50   14.60
  10   5   0    2.30    9.90
 -10   5   0   -4.80   11.10
  10   5   0    7.30   10.40
  10   5   0   -3.50   10.70
  10   5   0    7.90   10.70
  10   5   0   17.20   13.90
  10   5   0   29.70   16.60
  11  -5   0   46.30   15.90
 -11  -5   0   86.39   21.80
  11  -5   0   27.00   14.50
 -11  -5   0   34.40   15.70
 -11  -5   0   50.39   13.00
  11  -5   0   35.50   13.40
  11  -5   0   39.20   11.40
 -11  -5   0   29.30   13.80
 -11  -5   0   30.90   12.90
 -11  -5   0   52.49    7.50
 -11  -5   0   43.80   10.60
 -11  -5   0   35.30   13.20
 -11  -5   0   37.00   13.50
  11  -5   0   38.40   18.10
  11  -5   0   54.99   11.70
 -11  -5   0   52.49    7.40
  11  -5   0   53.99   15.00
  11  -5   0   54.99   13.80
 -11  -5   0   55.69   16.80
 -11  -5   0   44.60   13.00
 -11  -5   0   30.10   14.00
  11   5   0   43.40   14.50
  11   5   0   37.90   16.80
 -11   5   0   38.60   14.90
  11   5   0   55.59   13.70
  11   5   0   53.09   19.30
 -11   5   0   33.80   13.20
  11   5   0   39.00   14.10
 -11   5   0   40.70   12.50
 -11   5   0   29.10   12.30
 -11   5   0   15.00   10.40
  11   5   0   17.50    9.50
 -11   5   0   32.30   12.40
 -11   5   0   47.50   12.20
  11   5   0   75.69   18.20
 -11   5   0   41.60   11.80
  11   5   0   47.30   13.60
 -11   5   0   44.20   12.00
  11   5   0   46.90   13.20
 -11   5   0    9.30   16.00
 -11   5   0   40.00   12.30
  11   5   0   45.10   18.00
  12  -5   0   31.90   12.30
  12  -5   0   20.40   13.00
  12  -5   0   29.40   17.80
 -12  -5   0   19.10   14.40
  12  -5   0   13.10    9.20
  12  -5   0  -12.70   16.80
  12  -5   0   -1.50   14.60
 -12  -5   0   18.80   12.10
 -12  -5   0   18.90   12.60
 -12  -5   0   35.50   14.70
 -12  -5   0   15.70    9.80
  12  -5   0   13.40   11.80
 -12  -5   0   37.20    7.30
 -12  -5   0   38.60   14.30
 -12  -5   0   28.20    7.20
 -12  -5   0   22.50   11.60
 -12  -5   0   21.30   15.30
 -12  -5   0   36.60   16.00
 -12  -5   0   45.20   22.50
  12   5   0   35.10   21.30
 -12   5   0   20.70   11.10
 -12   5   0   18.40   14.60
  12   5   0   42.20   21.70
  12   5   0   22.80   14.20
 -12   5   0   40.90   13.20
 -12   5   0   11.30   10.70
  12   5   0   25.90   13.80
 -12   5   0   30.40   12.30
  12   5   0   22.50   17.00
  12   5   0   26.40   18.10
 -12   5   0   35.90   11.60
 -12   5   0   29.60   11.30
  12   5   0   26.70   14.10
  12   5   0   23.30   12.40
 -12   5   0    2.90   12.60
 -13  -5   0 1277.67   49.99
 -13  -5   0 1160.18   43.80
  13  -5   0 1181.78   48.20
  13  -5   0 1212.48   49.10
 -13  -5   0 1252.67   42.90
  13  -5   0 1281.77   52.99
 -13  -5   0 1226.28   38.10
  13  -5   0 1114.09   44.50
 -13  -5   0 1132.49   50.69
 -13  -5   0 1289.67   62.19
 -13  -5   0 1279.37   54.79
  13  -5   0 1152.88   55.79
  13  -5   0 1150.28   48.70
  13  -5   0 1211.58   59.59
 -13  -5   0 1278.57   55.29
 -13  -5   0 1112.79   52.69
 -13  -5   0 1235.68   50.79
 -13  -5   0 1239.88   51.99
 -13   5   0 1230.28   47.20
 -13   5   0 1160.58   46.30
 -13   5   0 1139.49   51.09
  13   5   0 1304.37   52.39
 -13   5   0 1197.78   48.40
  13   5   0 1203.08   60.29
 -13   5   0 1201.68   47.90
 -13   5   0 1200.08   48.80
  13   5   0 1266.37   51.89
  13   5   0 1223.28   43.80
  13   5   0 1151.28   62.59
  13   5   0 1161.88   55.99
  13   5   0 1205.98   56.79
  13   5   0 1308.17   52.89
 -13   5   0 1196.28   48.30
  13   5   0 1255.47   55.39
 -13   5   0 1263.47   49.90
 -14  -5   0  157.38   32.20
 -14  -5   0   80.69   20.40
 -14  -5   0   79.69   21.40
 -14  -5   0   70.49   15.10
 -14  -5   0   96.89   18.40
  14  -5   0   76.89   23.20
  14  -5   0   96.19   20.10
  14  -5   0  102.19   17.30
  14  -5   0   67.09   23.40
  14  -5   0   69.59   13.30
 -14  -5   0  137.59   26.30
 -14  -5   0   84.89   17.50
  14  -5   0  105.09   19.10
 -14  -5   0   79.09   10.40
 -14  -5   0   80.79   11.50
 -14  -5   0   92.49   22.90
  14  -5   0   74.19   22.60
 -14   5   0   99.19   28.20
  14   5   0   77.09   27.00
 -14   5   0   70.59   18.50
 -14   5   0   54.19   14.60
 -14   5   0   89.29   21.20
  14   5   0   78.79   16.70
 -14   5   0   84.09   17.30
  14   5   0  112.39   20.00
  14   5   0   79.99   19.50
  14   5   0   50.29   21.80
 -14   5   0   98.09   17.90
  14   5   0   84.49   18.90
 -14   5   0   89.89   18.40
  14   5   0   82.09   16.50
 -14   5   0   70.19   20.80
  15  -5   0  826.62   42.90
 -15  -5   0  832.52   42.10
  15  -5   0  779.92   47.50
  15  -5   0  871.51   46.30
 -15  -5   0  860.61   32.30
 -15  -5   0  846.62   44.40
 -15  -5   0  789.42   36.60
 -15  -5   0  841.72   47.80
 -15  -5   0  836.92   48.10
 -15  -5   0  859.81   47.40
  15  -5   0  810.42   52.99
 -15  -5   0  778.02   30.40
 -15  -5   0  762.72   42.70
  15  -5   0  753.02   41.00
  15   5   0  813.82   81.09
  15   5   0  774.82   43.20
 -15   5   0  807.42   40.50
  15   5   0  736.93   49.90
  15   5   0  811.52   41.60
  15   5   0  810.22   44.50
 -15   5   0  773.72   41.50
  15   5   0  735.53   44.40
 -15   5   0  826.32   40.60
  15   5   0  838.52   37.00
 -15   5   0  843.02   40.40
 -15   5   0  759.62   40.70
 -15   5   0  806.72   39.30
  15   5   0  745.23   48.40
 -16  -5   0  110.39   20.10
  16  -5   0  103.39   21.90
 -16  -5   0   77.29   19.50
  16  -5   0  118.49   25.50
 -16  -5   0   91.59   22.00
 -16  -5   0   51.19   17.70
 -16  -5   0   80.79   12.50
  16  -5   0  107.29   24.00
 -16  -5   0  125.79   27.50
 -16  -5   0  113.59   18.20
  16  -5   0   91.59   29.50
 -16  -5   0  116.39   25.30
  16  -5   0  105.69   20.10
  16   5   0  114.59   23.90
 -16   5   0  122.49   23.30
 -16   5   0   92.79   17.90
  16   5   0   60.89   23.70
  16   5   0   86.29   16.60
  16   5   0   86.09   20.80
 -16   5   0  107.59   19.80
  16   5   0   78.89   19.20
 -16   5   0  106.29   22.40
  16   5   0   58.39   28.30
 -16   5   0   81.99   19.30
 -16   5   0  110.69   20.20
 -16   5   0  113.89   23.80
  16   5   0   75.59   20.80
  16   5   0   42.30   27.10
  17  -5   0   66.99   21.60
  17  -5   0   67.59   29.00
 -17  -5   0   65.79   24.50
 -17  -5   0   42.20   16.30
 -17  -5   0   51.69   15.90
  17  -5   0   68.99   19.10
 -17  -5   0   49.90   21.90
 -17  -5   0   63.79   20.40
 -17  -5   0   38.30   22.00
  17  -5   0   42.20   18.80
  17   5   0   57.89   16.40
  17   5   0   47.40   15.50
 -17   5   0   75.79   19.00
 -17   5   0   51.59   19.20
  17   5   0   55.29   20.10
 -17   5   0   57.19   18.60
  17   5   0   25.70   30.50
  17   5   0   21.80   15.50
 -17   5   0   63.89   16.70
 -17   5   0   49.90   19.80
  17   5   0   35.90   24.40
 -17   5   0   71.19   18.10
 -17   5   0   56.79   20.90
 -18  -5   0   -9.20   12.80
 -18  -5   0   36.20   18.00
 -18  -5   0   15.20   14.70
  18  -5   0   38.20   32.90
  18  -5   0    8.90   17.70
 -18  -5   0   11.30   14.80
  18  -5   0   -2.60   23.60
  18  -5   0  -20.10   11.30
  18  -5   0  -12.50   14.20
 -18  -5   0   -8.30   18.50
 -18  -5   0   -8.80   20.10
 -18  -5   0    9.40    8.40
  18   5   0  -35.00   23.00
 -18   5   0  -11.00   16.20
 -18   5   0    3.80   18.50
  18   5   0   20.30   17.60
 -18   5   0  -10.60   15.80
  18   5   0   -3.10   21.60
  18   5   0   36.30   15.10
 -18   5   0    7.10   13.60
 -18   5   0   35.80   19.10
  18   5   0  -18.20   17.00
 -18   5   0   28.70   18.30
  18   5   0  -18.20   30.20
 -19  -5   0   41.30   26.50
 -19  -5   0   20.40   18.00
 -19  -5   0   32.80   23.80
  19  -5   0   55.09   23.70
  19  -5   0   15.70   23.80
 -19  -5   0    0.80   15.90
 -19  -5   0   51.79   25.40
 -19  -5   0   38.30   17.00
  19  -5   0   47.10   29.50
  19  -5   0   27.50   25.80
  19   5   0   17.90   23.40
  19   5   0   25.80   21.30
 -19   5   0   36.20   19.00
 -19   5   0   20.60   19.30
  19   5   0   23.90   16.70
  19   5   0   41.40   18.80
 -19   5   0   33.80   19.90
  19   5   0   20.50   31.70
 -19   5   0   16.80   22.80
  20  -5   0   66.59   33.30
 -20  -5   0   25.20   21.60
 -20  -5   0   64.69   19.90
  20  -5   0   -2.80   18.50
  20  -5   0   55.89   21.30
 -20  -5   0   24.80   24.30
 -20   5   0   42.50   26.10
  20   5   0   -8.40   23.60
 -20   5   0   29.40   22.30
 -20   5   0   49.20   18.90
 -20   5   0   34.40   19.50
  20   5   0   35.30   23.90
  20   5   0  105.99   25.00
  20   5   0   -5.30   32.90
 -21  -5   0   46.40   29.50
  21  -5   0   68.59   27.40
 -21  -5   0   27.40   18.30
  21  -5   0   90.99   36.00
 -21  -5   0   -7.80   24.90
  21   5   0   52.69   26.50
  21   5   0   21.40   40.20
 -21   5   0   28.60   23.70
  21   5   0   65.29   23.20
   0  -6   0  648.54   19.40
   0  -6   0  619.34   27.50
   0  -6   0  620.84   17.90
   0  -6   0  623.84   19.80
   0  -6   0  571.74   26.50
   0  -6   0  611.34   29.60
   0  -6   0  663.23   21.00
   0  -6   0  585.34   27.40
   0  -6   0  623.04   29.30
   0  -6   0  641.04   22.80
   0  -6   0  631.34   19.50
   0   6   0  639.34   17.50
   0   6   0  646.14   28.70
   0   6   0  618.94   21.20
   0   6   0  645.84   19.30
   0   6   0  594.44   26.50
   0   6   0  617.64   20.70
   0   6   0  637.34   19.50
   0   6   0  611.14   26.30
   0   6   0  648.64   22.60
   0   6   0  613.34   19.50
   1  -6   0 2436.46   71.29
  -1  -6   0 2381.36   71.19
  -1  -6   0 2437.56   61.19
   1  -6   0 2298.67   60.69
   1  -6   0 2464.65   72.09
  -1  -6   0 2412.06   61.59
  -1  -6   0 2582.44   72.29
   1  -6   0 2412.06   69.29
   1  -6   0 2394.66   69.69
  -1  -6   0 2418.56   71.09
   1  -6   0 2403.66   60.79
   1  -6   0 2452.25   65.69
   1  -6   0 2500.75   64.79
  -1  -6   0 2451.55   62.79
  -1  -6   0 2500.45   61.89
  -1  -6   0 2409.06   62.59
  -1  -6   0 2452.05   74.59
   1  -6   0 2503.05   63.19
  -1  -6   0 2409.86   66.09
  -1  -6   0 2432.66   63.29
  -1   6   0 2289.17   62.69
   1   6   0 2459.05   61.59
   1   6   0 2481.95   62.89
   1   6   0 2389.86   71.99
  -1   6   0 2461.25   69.09
  -1   6   0 2220.78   63.99
  -1   6   0 2458.95   64.89
   1   6   0 2462.35   62.69
   1   6   0 2439.06   69.69
  -1   6   0 2409.76   62.99
  -1   6   0 2496.55   70.29
   1   6   0 2452.15   84.19
  -1   6   0 2375.16   60.59
   1   6   0 2510.65   62.59
   1   6   0 2407.06   64.39
  -1   6   0 2360.66   60.89
   1   6   0 2343.37   61.39
   1   6   0 2481.35   63.29
  -2  -6   0  500.35   18.90
  -2  -6   0  486.35   19.20
  -2  -6   0  506.55   17.90
   2  -6   0  516.75   19.00
   2  -6   0  498.35   21.00
  -2  -6   0  475.45   21.80
   2  -6   0  489.85   15.80
   2  -6   0  470.35   25.20
   2  -6   0  491.65   23.70
  -2  -6   0  511.35   18.30
   2  -6   0  498.65   26.10
  -2  -6   0  484.35   25.10
  -2  -6   0  526.55   26.00
   2  -6   0  512.65   22.80
  -2  -6   0  495.05   18.70
  -2   6   0  512.35   20.60
   2   6   0  502.75   18.90
  -2   6   0  444.66   17.70
   2   6   0  469.85   18.50
   2   6   0  491.75   18.10
   2   6   0  541.65   26.20
   2   6   0  464.05   24.70
  -2   6   0  515.95   16.00
   2   6   0  489.05   15.90
  -2   6   0  501.65   19.90
   2   6   0  497.95   17.90
   2   6   0  473.75   25.30
  -2   6   0  514.75   18.60
  -2   6   0  521.55   18.30
  -2   6   0  505.55   23.90
   2   6   0  452.75   24.50
   2   6   0  498.55   19.00
  -2   6   0  469.55   22.10
   2   6   0  512.75   23.80
  -2   6   0  490.55   15.90
   2   6   0  497.85   18.70
  -2   6   0  493.15   23.50
   2   6   0  497.15   15.30
   2   6   0  472.85   16.00
  -3  -6   0   48.40    5.50
  -3  -6   0   50.39    8.00
   3  -6   0   33.20   11.60
  -3  -6   0   34.90   13.90
   3  -6   0   43.40    6.60
   3  -6   0   45.20    9.30
   3  -6   0   45.20    6.40
  -3  -6   0   38.30   13.00
   3  -6   0   29.50    8.90
   3  -6   0   24.70    9.70
  -3  -6   0   36.30    8.30
  -3  -6   0   58.29    8.90
  -3  -6   0   49.30    9.20
  -3  -6   0   39.60    7.60
   3  -6   0   32.00   11.50
  -3  -6   0   36.50   11.10
  -3  -6   0   35.50   10.50
   3  -6   0   35.70   12.40
   3  -6   0   44.00    8.00
  -3   6   0   32.00   11.40
   3   6   0   27.20    4.60
  -3   6   0   35.50    9.60
  -3   6   0   63.19    9.00
   3   6   0   49.00    8.70
   3   6   0   57.99    8.00
   3   6   0   43.70   12.00
  -3   6   0   24.70    9.00
  -3   6   0   45.70    5.90
   3   6   0   36.30    4.50
  -3   6   0   43.30    7.20
  -3   6   0   42.60    6.20
   3   6   0   36.60    8.10
  -3   6   0   25.90    8.00
   3   6   0   39.30    8.10
   3   6   0   23.50   10.30
  -3   6   0   43.80    9.50
   3   6   0   44.40    8.50
  -3   6   0   39.10    7.60
   3   6   0   33.40    7.60
   3   6   0   42.10   10.90
   3   6   0   30.10   12.00
   3   6   0   17.00   12.40
   3   6   0   42.80    4.70
   4  -6   0   40.00   10.10
  -4  -6   0   59.39   10.30
   4  -6   0   62.49    7.60
   4  -6   0   27.80   12.20
   4  -6   0   58.29    5.90
   4  -6   0   36.20    9.80
  -4  -6   0   45.80    8.30
   4  -6   0   42.60    8.90
   4  -6   0   62.19    7.60
  -4  -6   0   50.79   11.90
   4  -6   0   48.50    6.30
  -4  -6   0   45.20    8.50
  -4  -6   0   57.89    9.50
   4  -6   0   50.39   13.60
  -4  -6   0   60.89    9.00
   4  -6   0   61.79   14.10
  -4  -6   0   53.89   11.60
  -4  -6   0   44.60   11.70
  -4  -6   0   32.80   13.60
   4   6   0   61.39   10.10
  -4   6   0   49.10    5.80
  -4   6   0   47.70   10.20
   4   6   0   28.90   13.30
   4   6   0   54.39   12.20
  -4   6   0   65.59   11.30
   4   6   0   45.60    5.20
   4   6   0   50.89    9.60
   4   6   0   49.60   11.70
  -4   6   0   47.30    5.60
  -4   6   0   31.20    8.10
  -4   6   0   49.00    9.00
   4   6   0   60.29   13.60
  -4   6   0   61.69    7.40
  -4   6   0   67.19    7.40
   4   6   0   63.29   10.00
  -4   6   0   51.49    9.40
   4   6   0   57.49    8.00
   4   6   0   60.89    9.80
  -4   6   0   37.10   12.80
   4   6   0   49.40   11.20
  -4   6   0   40.00   11.20
   4   6   0   52.39   13.40
  -4   6   0   73.39   10.10
  -4   6   0   53.09    7.40
  -5  -6   0   17.10    9.70
  -5  -6   0   18.90    7.40
  -5  -6   0   12.60   10.30
   5  -6   0   20.00    8.20
  -5  -6   0    6.80    8.40
   5  -6   0   18.80    5.20
   5  -6   0    5.70    7.10
   5  -6   0   19.60    5.60
   5  -6   0    8.00    8.80
   5  -6   0    2.60   11.70
  -5  -6   0   10.10    7.70
   5  -6   0   -6.80   11.00
  -5  -6   0   -4.30   15.30
   5  -6   0   19.40    6.80
  -5  -6   0   22.50    4.80
  -5  -6   0    0.90   10.70
   5  -6   0   17.60   10.70
  -5  -6   0    3.80    8.70
  -5   6   0   13.00    6.70
  -5   6   0    1.60   11.40
   5   6   0   21.10   10.00
  -5   6   0   15.50    6.90
  -5   6   0   13.60   11.40
  -5   6   0   15.50    7.00
  -5   6   0   16.40    5.20
  -5   6   0   19.00    5.20
  -5   6   0   13.90    6.10
  -5   6   0    5.50    7.80
  -5   6   0   10.50    7.30
  -5   6   0   26.00    7.90
   5   6   0    9.70    7.40
  -5   6   0   23.40    8.40
  -5   6   0   13.30   10.90
   5   6   0   23.60    8.60
   5   6   0   19.10   11.20
   5   6   0   13.90    5.80
   5   6   0   17.80   10.20
  -5   6   0   13.30   10.50
   5   6   0   20.40    7.50
   5   6   0   22.60    8.30
   5   6   0   20.00    6.60
   5   6   0   21.30    8.40
  -6  -6   0   78.29   14.20
   6  -6   0   87.79   10.50
   6  -6   0   89.89   10.80
  -6  -6   0  108.89   24.40
  -6  -6   0   88.59   14.50
   6  -6   0   77.39    9.20
   6  -6   0   76.89    8.60
   6  -6   0   84.59   11.10
   6  -6   0   76.69   12.10
   6  -6   0   69.49   16.10
  -6  -6   0   80.79   10.90
  -6  -6   0   69.79    7.60
  -6  -6   0   82.59   12.10
  -6  -6   0   94.19   18.40
  -6  -6   0   98.99   15.00
   6  -6   0   81.99   15.20
  -6  -6   0   83.19   15.10
   6  -6   0   98.59   12.40
  -6  -6   0   86.79   11.90
  -6  -6   0   81.69   11.70
   6  -6   0   85.59   15.80
   6   6   0   82.69    6.90
  -6   6   0   84.19   13.00
   6   6   0  101.99   18.40
   6   6   0   79.19   11.10
  -6   6   0   78.09    8.90
  -6   6   0   76.69    8.40
  -6   6   0   66.29    8.90
   6   6   0   92.59   16.30
   6   6   0   99.79   13.20
  -6   6   0  100.29   10.70
  -6   6   0   89.59   10.20
  -6   6   0   68.69    9.00
  -6   6   0   77.89   11.50
   6   6   0   88.19    9.80
   6   6   0   84.49   16.00
  -6   6   0   54.39   14.40
  -6   6   0   91.59   13.60
  -6   6   0   68.19   10.20
   6   6   0  106.49   13.00
   6   6   0   87.09   17.60
   6   6   0  116.29   14.20
  -6   6   0   81.19   14.60
   6   6   0  101.29   16.70
  -6   6   0   74.89   11.40
  -6   6   0   97.59   11.40
   7  -6   0   96.99   11.40
  -7  -6   0  120.99   13.90
   7  -6   0   95.19   10.30
   7  -6   0   97.79   19.60
   7  -6   0   97.49   11.50
   7  -6   0  113.19   17.70
   7  -6   0  139.89   16.20
  -7  -6   0  139.29   16.60
   7  -6   0  111.69   13.00
  -7  -6   0  100.09    9.10
  -7  -6   0  116.59   14.00
   7  -6   0  101.09   17.50
  -7  -6   0  104.49   18.20
  -7  -6   0  106.19   15.50
  -7  -6   0  108.79   16.60
   7  -6   0  126.79   13.80
  -7  -6   0  101.69   15.30
  -7  -6   0   89.89   14.20
  -7  -6   0  150.18   17.20
   7  -6   0   95.09   10.60
  -7   6   0  137.99   26.20
   7   6   0  112.69   12.70
   7   6   0  127.99   15.90
   7   6   0  101.99   17.00
  -7   6   0  102.09   10.90
  -7   6   0   98.69   10.10
   7   6   0  104.89   11.00
   7   6   0  135.19   16.00
  -7   6   0   92.89   11.50
  -7   6   0  101.89   12.70
  -7   6   0   98.19    9.30
   7   6   0  108.79   13.70
   7   6   0   91.79   16.60
  -7   6   0  109.09   16.40
   7   6   0   98.59   10.40
  -7   6   0   94.79   10.70
  -7   6   0  109.79   14.20
   7   6   0  119.89   17.40
   7   6   0  115.19   17.80
  -7   6   0  123.39   12.70
  -7   6   0  117.69   18.50
  -7   6   0   82.29    8.40
   7   6   0  108.59   13.80
  -7   6   0   94.89   12.30
  -7   6   0  106.39   13.40
  -8  -6   0   43.60   13.30
   8  -6   0   42.10   11.20
  -8  -6   0   40.80   11.70
  -8  -6   0   42.00    7.60
  -8  -6   0   29.00   10.50
   8  -6   0   36.00   13.70
   8  -6   0   33.90   11.50
  -8  -6   0   45.30    9.70
   8  -6   0   42.40    8.80
   8  -6   0   38.20    9.80
  -8  -6   0   55.09   11.70
   8  -6   0   45.10   11.20
  -8  -6   0   30.00   14.60
   8  -6   0   34.00   14.30
  -8  -6   0   53.79   13.80
   8  -6   0   43.40    7.90
  -8  -6   0   23.20   11.30
   8  -6   0   16.70   13.00
   8  -6   0   38.00    9.20
  -8  -6   0   39.00   10.50
  -8   6   0   34.30   10.00
  -8   6   0   24.20    7.90
  -8   6   0   36.00    5.90
  -8   6   0   36.50    9.90
  -8   6   0   55.09   10.10
  -8   6   0   28.70   13.30
   8   6   0   40.70   14.90
   8   6   0   43.60   10.90
   8   6   0   42.60    8.80
  -8   6   0   23.60   10.10
  -8   6   0   31.70    8.70
   8   6   0   40.00   14.00
   8   6   0   51.99   11.40
   8   6   0   27.60   14.20
   8   6   0   54.79   12.40
   8   6   0   58.49   12.70
  -8   6   0   51.09   14.40
  -8   6   0   30.90    9.30
   8   6   0   56.99   11.40
  -8   6   0   48.60    5.60
  -8   6   0   28.20   11.40
  -8   6   0   52.89    9.30
  -8   6   0   54.79   10.40
   8   6   0   75.89   16.20
  -9  -6   0   32.70    7.80
  -9  -6   0   23.40   11.90
   9  -6   0   24.70   14.80
  -9  -6   0   30.60   12.50
  -9  -6   0   17.10    9.80
  -9  -6   0   21.70   10.20
   9  -6   0   22.50   10.20
   9  -6   0   27.80    6.50
   9  -6   0   35.60   15.00
   9  -6   0   40.00   10.50
   9  -6   0   44.60   11.00
  -9  -6   0   32.40   13.50
   9  -6   0   32.90    8.90
   9  -6   0   29.10   15.70
  -9  -6   0    9.90   12.40
   9  -6   0   20.70    8.90
  -9  -6   0   21.90   13.90
   9  -6   0   31.20   11.00
  -9  -6   0   31.20   11.80
  -9  -6   0   27.60   10.90
  -9  -6   0   48.50   13.00
  -9   6   0   41.50   10.10
   9   6   0   28.80   13.30
  -9   6   0   54.79   13.50
   9   6   0   29.30   10.80
   9   6   0   30.10   10.40
   9   6   0   38.50    9.30
  -9   6   0   30.40   19.80
  -9   6   0   18.80   13.70
  -9   6   0   45.40   11.00
   9   6   0   24.60   12.30
  -9   6   0   24.70    9.60
  -9   6   0   23.20   13.40
   9   6   0   32.40   14.60
   9   6   0   33.20   12.60
   9   6   0   23.30   11.20
  -9   6   0   32.50    9.50
   9   6   0   27.20   15.70
   9   6   0   28.30   11.00
  -9   6   0   51.59   12.70
  -9   6   0   23.20    9.20
  -9   6   0   29.70   11.50
 -10  -6   0   98.69   14.70
 -10  -6   0  103.09   18.20
 -10  -6   0  125.99   17.40
  10  -6   0  104.29   21.40
  10  -6   0  123.99   13.60
  10  -6   0  119.39   21.40
 -10  -6   0  105.69   11.40
 -10  -6   0  134.49   21.00
 -10  -6   0  101.69   15.90
  10  -6   0   97.09   13.20
 -10  -6   0  111.59    6.60
  10  -6   0  110.79   17.70
  10  -6   0  122.59   15.70
  10  -6   0  128.29   16.50
 -10  -6   0  114.49   21.00
 -10  -6   0  110.49   18.80
 -10  -6   0   99.99   14.70
 -10  -6   0  106.59   17.60
 -10  -6   0  106.59    6.60
  10  -6   0  125.29   20.30
 -10   6   0  102.09   13.00
 -10   6   0  104.59   13.80
 -10   6   0  114.89   15.00
  10   6   0  104.09   12.90
  10   6   0   97.39   15.30
  10   6   0  141.79   22.20
 -10   6   0  110.49   17.80
  10   6   0  114.59   22.80
  10   6   0  122.49   17.60
 -10   6   0  124.29   15.60
 -10   6   0   88.19    8.20
  10   6   0  103.39   19.90
 -10   6   0  123.69   15.20
 -10   6   0  129.99   21.10
 -10   6   0  123.19   16.20
 -10   6   0  139.89   18.20
  10   6   0  152.58   27.20
 -10   6   0  107.89   18.40
 -10   6   0  149.09   19.50
  10   6   0  125.49   18.80
  10   6   0  103.19   16.90
 -11  -6   0   18.50   16.00
 -11  -6   0   53.59   16.30
 -11  -6   0   31.60   14.50
 -11  -6   0   17.10   12.40
  11  -6   0   38.60   16.70
  11  -6   0   52.99   19.10
 -11  -6   0   44.30   10.40
  11  -6   0   54.19   14.10
  11  -6   0   64.09   15.70
  11  -6   0   42.00   12.60
  11  -6   0   43.00   10.50
 -11  -6   0   50.99    6.10
 -11  -6   0   54.09   17.50
 -11  -6   0   15.30   13.50
 -11  -6   0   32.80   14.30
 -11  -6   0   33.00   14.90
 -11  -6   0   47.90   14.50
 -11  -6   0   53.19    6.30
  11  -6   0   52.89   13.00
 -11  -6   0   24.70   21.20
  11  -6   0   20.40   17.80
  11   6   0   44.00   14.40
  11   6   0   64.19   18.80
  11   6   0   59.09   11.80
 -11   6   0   36.50   14.20
 -11   6   0   47.40   14.90
 -11   6   0   36.90   11.30
  11   6   0   63.89   19.50
  11   6   0   28.90   12.30
 -11   6   0   30.70   15.60
  11   6   0   74.69   21.80
 -11   6   0   49.00   13.50
  11   6   0   40.30   17.30
 -11   6   0   39.10   13.10
 -11   6   0   47.70   12.10
  11   6   0   44.50   13.10
 -11   6   0   36.60   12.00
  11   6   0   56.59   15.20
  11   6   0   45.80   18.30
  12  -6   0  -18.20   12.10
 -12  -6   0    7.30   13.70
  12  -6   0  -21.50   15.00
 -12  -6   0   15.50   15.20
  12  -6   0   -1.80   14.80
 -12  -6   0    6.80   14.50
 -12  -6   0    7.90   12.20
 -12  -6   0  -11.40   11.70
  12  -6   0    5.60    7.70
 -12  -6   0  -10.10    8.80
  12  -6   0   -7.30    9.10
 -12  -6   0   -1.90   11.60
  12  -6   0  -15.60   13.90
 -12  -6   0    0.70    5.10
 -12  -6   0    1.70   14.60
 -12  -6   0   -7.90   12.40
 -12  -6   0   18.80   12.40
 -12  -6   0   -1.90    4.70
  12  -6   0    6.10    9.50
  12   6   0    9.50   13.40
 -12   6   0   -4.20   10.40
  12   6   0   -4.10   18.10
 -12   6   0    2.70   11.70
 -12   6   0   11.30   10.30
  12   6   0   10.40   10.30
  12   6   0    4.80   11.90
  12   6   0    1.00   12.10
  12   6   0  -16.90   12.60
  12   6   0  -11.40   14.90
 -12   6   0   16.20   11.20
 -12   6   0    9.50   10.20
 -12   6   0  -11.90   11.10
 -12   6   0  -12.70   14.40
 -12   6   0    5.50   12.40
  12   6   0   25.10   18.80
 -13  -6   0  142.49   24.90
 -13  -6   0  119.99   19.60
  13  -6   0  138.59   23.20
  13  -6   0   81.39   17.40
 -13  -6   0   94.09    8.60
  13  -6   0  110.39   36.70
 -13  -6   0   92.39    9.30
 -13  -6   0   99.29   18.80
 -13  -6   0   93.49   20.70
  13  -6   0  118.69   15.20
  13  -6   0  119.59   26.70
 -13  -6   0   87.89   18.00
 -13  -6   0  104.39   22.10
 -13  -6   0  112.39   15.80
 -13  -6   0  103.79   19.30
 -13  -6   0   76.29   17.70
  13  -6   0   86.29   17.10
  13   6   0  139.29   22.80
  13   6   0   79.19   23.40
 -13   6   0   88.89   15.40
 -13   6   0   92.99   18.30
 -13   6   0  134.19   22.20
  13   6   0   97.99   19.10
  13   6   0  108.29   15.60
 -13   6   0   79.69   20.70
  13   6   0  115.79   21.80
  13   6   0  129.29   25.30
 -13   6   0  128.39   19.00
  13   6   0  109.79   25.90
  13   6   0   89.49   20.10
 -13   6   0   88.99   17.60
 -14  -6   0  143.89   11.00
  14  -6   0  132.49   24.10
  14  -6   0  163.68   29.20
 -14  -6   0  149.49   11.00
 -14  -6   0  161.98   23.50
  14  -6   0  188.78   27.80
  14  -6   0  135.99   21.50
 -14  -6   0  165.38   22.00
 -14  -6   0  168.88   24.30
 -14  -6   0  202.18   29.50
  14  -6   0  168.48   29.10
 -14  -6   0  165.48   19.10
 -14  -6   0  174.48   25.10
  14  -6   0  157.38   19.30
 -14  -6   0  161.28   24.90
 -14   6   0  115.79   18.60
 -14   6   0  172.68   22.00
 -14   6   0  167.18   21.60
 -14   6   0  198.78   25.40
  14   6   0  147.29   31.10
  14   6   0  156.08   18.40
 -14   6   0  105.79   26.90
  14   6   0  179.58   25.20
  14   6   0  133.09   28.00
 -14   6   0  162.18   20.20
 -14   6   0  103.99   19.40
  14   6   0  168.78   24.40
  14   6   0  140.89   26.80
  14   6   0  257.97   41.50
 -14   6   0  141.59   18.90
 -15  -6   0  129.79   18.00
  15  -6   0  154.18   22.90
 -15  -6   0  109.59   24.20
  15  -6   0   73.59   26.10
  15  -6   0   98.09   31.40
 -15  -6   0  142.49   23.20
 -15  -6   0  110.89   10.50
 -15  -6   0  189.38   37.40
 -15  -6   0  125.19   26.00
  15  -6   0  156.08   28.80
 -15  -6   0  125.89   27.80
 -15  -6   0  125.29   22.70
  15   6   0  170.18   29.30
  15   6   0  118.29   21.40
 -15   6   0   86.09   19.10
 -15   6   0  110.69   19.30
  15   6   0  138.29   26.90
 -15   6   0  142.69   20.80
 -15   6   0  168.08   22.00
 -15   6   0  142.19   20.70
  15   6   0  103.69   31.40
  15   6   0  125.09   22.70
  15   6   0  128.89   19.20
 -15   6   0   91.29   19.30
 -15   6   0  109.49   22.20
  15   6   0  120.39   28.60
  15   6   0   81.99   24.60
  16  -6   0  181.88   34.20
  16  -6   0  170.68   22.40
 -16  -6   0  147.69   24.70
 -16  -6   0  157.08   23.50
  16  -6   0  185.18   30.60
 -16  -6   0  270.97   36.80
 -16  -6   0  141.99   23.20
 -16  -6   0  180.88   20.00
  16  -6   0  165.18   26.50
 -16  -6   0  219.98   32.50
 -16   6   0  162.78   26.70
  16   6   0  157.88   31.40
  16   6   0  144.99   24.50
 -16   6   0  161.98   22.70
 -16   6   0  195.38   24.20
 -16   6   0  210.48   27.90
  16   6   0  180.58   33.30
 -16   6   0  150.68   26.40
  16   6   0  130.59   23.10
  16   6   0  132.49   34.10
 -16   6   0  192.88   21.50
  16   6   0  153.88   35.80
 -16   6   0  202.18   24.20
  16   6   0  238.78   29.60
 -16   6   0  196.08   22.80
  16   6   0  189.48   20.40
 -17  -6   0   -5.80    7.30
 -17  -6   0   -0.10    6.00
  17  -6   0   21.80   16.90
  17  -6   0    7.00   11.90
 -17  -6   0   21.90   17.20
 -17  -6   0   74.39   26.90
  17  -6   0   18.30   18.90
  17  -6   0  -17.40   11.10
 -17  -6   0   20.70   12.10
  17  -6   0   32.00   25.90
 -17  -6   0    0.60   19.70
 -17  -6   0   24.20   15.70
 -17  -6   0    9.80   16.90
  17  -6   0  -17.20    9.90
 -17   6   0    9.00   14.70
  17   6   0   -0.30   19.30
 -17   6   0  -28.00   13.90
 -17   6   0   12.50   17.00
  17   6   0   -7.80   17.80
 -17   6   0   46.20   17.20
  17   6   0   -6.40   24.20
  17   6   0    2.30   16.30
 -17   6   0    1.80   12.20
  17   6   0   52.39   31.10
  17   6   0   35.10   14.80
 -17   6   0    9.80   13.70
 -17   6   0   -3.60   12.10
  17   6   0  -34.30   26.90
  17   6   0    6.70   14.50
  18  -6   0   69.59   29.70
  18  -6   0    5.60   16.30
  18  -6   0   29.30   20.40
  18  -6   0   32.30   21.10
 -18  -6   0   25.50   13.70
 -18  -6   0   35.20   19.10
 -18  -6   0   -1.10   10.50
 -18  -6   0   49.20   23.60
 -18  -6   0   64.29   21.50
 -18  -6   0    8.50   17.40
  18   6   0   43.50   32.80
  18   6   0   15.70   15.80
 -18   6   0   20.10   18.60
 -18   6   0   26.00   19.80
 -18   6   0   18.20   16.30
  18   6   0   17.00   24.80
  18   6   0   60.29   18.20
  18   6   0   25.30   18.70
 -18   6   0   50.69   18.00
 -18   6   0   13.70   18.70
  18   6   0   69.89   34.60
 -19  -6   0  409.56   34.80
 -19  -6   0  425.56   42.40
  19  -6   0  299.97   33.60
  19  -6   0  421.66   39.20
 -19  -6   0  376.06   46.00
  19  -6   0  366.86   39.60
  19   6   0  399.96   40.70
 -19   6   0  322.37   33.30
  19   6   0  321.67   36.20
 -19   6   0  359.96   39.60
  19   6   0  342.67   43.60
 -19   6   0  390.66   39.30
  19   6   0  273.57   42.50
  19   6   0  396.46   56.49
 -19   6   0  391.16   36.90
  19   6   0  433.26   32.60
  20  -6   0   72.09   30.70
 -20  -6   0   95.69   31.20
 -20  -6   0   70.59   30.20
  20  -6   0   59.69   27.90
 -20  -6   0   67.09   16.10
  20  -6   0   26.80   20.70
 -20  -6   0   31.60   26.60
 -20   6   0   92.49   27.90
 -20   6   0   55.19   25.50
  20   6   0  100.79   25.80
  20   6   0    7.00   34.70
 -20   6   0   22.30   22.00
 -20   6   0   57.19   28.70
  21  -6   0   45.30   29.70
 -21  -6   0    9.80   14.60
 -21  -6   0   23.70   30.50
  21  -6   0    9.30   24.20
  21   6   0   51.59   19.50
   0  -7   0   -4.70    8.80
   0  -7   0    3.50   10.00
   0  -7   0   10.00    5.30
   0  -7   0    1.70    5.30
   0  -7   0    1.10    6.00
   0  -7   0   -3.50    7.20
   0  -7   0   -3.70    9.80
   0  -7   0    1.30    5.20
   0  -7   0    3.00    3.60
   0  -7   0    4.30    9.70
   0   7   0    3.90    6.70
   0   7   0   11.50    5.10
   0   7   0    5.00    5.80
   0   7   0   14.80    6.60
   0   7   0  -10.50    9.40
   0   7   0   10.80    5.00
   0   7   0    0.80    8.60
   0   7   0   -1.60    3.10
   0   7   0    8.60    6.00
   0   7   0    9.60    4.80
   0   7   0   -0.20   10.20
  -1  -7   0  629.94   24.70
  -1  -7   0  599.84   19.10
  -1  -7   0  594.24   18.80
   1  -7   0  605.24   30.20
   1  -7   0  589.64   18.60
  -1  -7   0  565.84   20.40
   1  -7   0  606.24   20.90
   1  -7   0  573.34   27.30
  -1  -7   0  612.54   27.30
  -1  -7   0  587.84   20.30
   1  -7   0  627.24   27.70
  -1  -7   0  563.34   18.70
  -1  -7   0  600.44   29.50
   1  -7   0  580.64   22.50
  -1  -7   0  601.84   21.30
   1  -7   0  571.84   18.60
  -1  -7   0  556.04   28.20
   1  -7   0  598.24   29.20
  -1  -7   0  609.14   28.70
   1   7   0  583.94   22.40
   1   7   0  589.34   20.10
   1   7   0  629.54   27.50
   1   7   0  583.64   18.60
  -1   7   0  627.14   28.10
   1   7   0  590.44   20.20
   1   7   0  535.85   18.50
  -1   7   0  608.74   22.70
   1   7   0  576.64   20.60
  -1   7   0  568.24   21.90
  -1   7   0  585.64   26.20
  -1   7   0  577.14   29.50
  -1   7   0  499.55   33.50
  -1   7   0  597.14   18.30
   1   7   0  555.34   28.60
   1   7   0  535.75   28.40
   1   7   0  603.14   30.30
   1   7   0  586.44   20.50
  -1   7   0  607.34   18.80
  -1   7   0  596.04   20.80
   1   7   0  580.74   18.80
   1   7   0  595.14   20.40
  -2  -7   0 1012.50   31.10
   2  -7   0  992.70   28.00
  -2  -7   0  988.40   29.60
  -2  -7   0 1012.90   37.30
   2  -7   0  984.90   39.40
  -2  -7   0 1040.80   30.30
  -2  -7   0 1000.80   34.60
   2  -7   0  910.01   27.70
  -2  -7   0  987.30   27.50
  -2  -7   0 1019.90   31.50
  -2  -7   0  990.30   39.30
   2  -7   0 1006.60   31.80
   2  -7   0 1028.00   34.10
  -2  -7   0 1026.70   39.90
   2  -7   0  996.90   37.50
   2  -7   0  999.90   39.90
  -2  -7   0 1019.30   31.20
   2  -7   0 1031.30   36.30
  -2   7   0  912.81   27.50
  -2   7   0  992.80   30.60
   2   7   0  979.60   29.70
  -2   7   0 1032.50   33.30
  -2   7   0 1003.50   37.60
   2   7   0 1011.50   28.60
   2   7   0  988.70   31.60
  -2   7   0  974.50   30.70
  -2   7   0  967.50   39.40
  -2   7   0  972.00   35.40
  -2   7   0  975.90   27.90
  -2   7   0  962.50   37.10
   2   7   0 1013.30   28.30
   2   7   0 1011.30   29.80
  -2   7   0  976.80   32.40
   2   7   0 1033.50   31.20
   2   7   0 1039.40   37.80
   2   7   0 1062.39   40.50
   2   7   0  900.41   38.00
   2   7   0  967.40   39.40
   2   7   0  991.40   31.00
   2   7   0  979.10   31.10
   2   7   0 1036.50   41.20
   3  -7   0   17.30    8.80
   3  -7   0   30.80    7.50
  -3  -7   0   32.80    6.90
  -3  -7   0   36.60    8.20
  -3  -7   0   29.20    7.90
  -3  -7   0   32.80    7.30
   3  -7   0   29.20    9.40
  -3  -7   0   23.30   13.50
  -3  -7   0   35.20   11.20
   3  -7   0   39.80    6.20
  -3  -7   0   37.40    7.30
  -3  -7   0   14.70   10.70
   3  -7   0   30.30   12.40
   3  -7   0   20.60   11.50
  -3  -7   0   35.00    8.50
   3  -7   0   23.10    9.80
  -3  -7   0   24.90   10.50
  -3   7   0   30.00    9.10
   3   7   0   19.40    6.70
   3   7   0   39.50    7.80
  -3   7   0   35.30    7.90
   3   7   0   28.10    7.10
   3   7   0   29.20    4.40
   3   7   0   34.80    4.90
  -3   7   0   25.20   11.80
   3   7   0   34.60   11.20
  -3   7   0   32.20    8.10
   3   7   0   10.60   11.00
  -3   7   0   30.80    7.10
  -3   7   0   21.20    9.30
   3   7   0   30.10    5.00
   3   7   0   38.40    8.50
  -3   7   0   24.50    8.70
   3   7   0   39.80    8.00
   3   7   0   33.00   12.20
   3   7   0   22.10   12.00
   3   7   0   25.90    7.80
   3   7   0   21.30   11.70
  -3   7   0   30.00   10.50
  -3   7   0   26.20    5.60
  -4  -7   0  345.87   16.80
   4  -7   0  310.47   23.50
   4  -7   0  273.57   35.80
   4  -7   0  298.37   20.30
  -4  -7   0  338.47   25.20
  -4  -7   0  346.37   20.90
  -4  -7   0  343.17   17.00
   4  -7   0  334.27   23.60
  -4  -7   0  344.97   18.90
   4  -7   0  339.37   14.10
  -4  -7   0  302.17   15.10
  -4  -7   0  312.17   22.30
   4  -7   0  319.87   18.00
  -4  -7   0  361.16   17.80
   4  -7   0  312.37   18.20
  -4  -7   0  326.17   20.60
   4  -7   0  337.17   20.00
  -4  -7   0  363.46   17.30
  -4   7   0  337.17   18.40
   4   7   0  312.37   22.50
   4   7   0  363.26   24.20
   4   7   0  308.17   22.60
  -4   7   0  368.66   14.10
  -4   7   0  303.37   22.50
   4   7   0  364.36   22.00
   4   7   0  339.77   26.00
   4   7   0  337.77   24.10
   4   7   0  329.37   18.90
  -4   7   0  319.47   22.00
  -4   7   0  327.57   21.00
   4   7   0  348.97   17.50
   4   7   0  336.77   12.10
   4   7   0  336.17   15.40
   4   7   0  336.87   17.70
  -4   7   0  316.27   16.30
   4   7   0  334.17   16.80
  -4   7   0  288.07   17.60
  -4   7   0  351.36   16.10
  -4   7   0  314.57   17.40
   5  -7   0  898.71   30.40
  -5  -7   0  859.11   38.70
   5  -7   0  878.21   36.90
   5  -7   0  881.41   27.70
  -5  -7   0  855.31   32.10
  -5  -7   0  868.01   30.80
   5  -7   0  818.82   37.10
   5  -7   0  864.51   37.40
   5  -7   0  857.01   27.50
  -5  -7   0  859.41   34.50
   5  -7   0  858.91   30.50
  -5  -7   0  868.91   30.70
  -5  -7   0  925.21   31.80
  -5  -7   0  892.01   35.70
   5  -7   0  834.12   36.20
   5  -7   0  842.02   32.50
  -5  -7   0  864.01   24.70
   5  -7   0  863.31   24.90
  -5  -7   0  863.71   38.50
  -5   7   0  888.21   33.30
  -5   7   0  874.01   32.30
  -5   7   0  849.41   30.00
  -5   7   0  887.61   27.40
   5   7   0  918.31   32.20
   5   7   0  882.11   32.10
  -5   7   0  854.51   30.20
  -5   7   0  854.21   27.20
  -5   7   0  832.72   31.50
   5   7   0  864.61   39.50
   5   7   0  858.01   30.90
   5   7   0  897.71   30.70
  -5   7   0  860.21   24.20
  -5   7   0  876.21   36.90
   5   7   0  879.51   28.50
   5   7   0  865.21   31.40
  -5   7   0  831.72   29.70
   5   7   0  782.72   37.10
  -5   7   0  854.31   36.80
  -5   7   0  884.91   29.20
   5   7   0  828.02   38.20
   6  -7   0 1030.00   38.20
  -6  -7   0 1100.19   49.60
   6  -7   0 1079.89   36.00
  -6  -7   0 1044.70   36.50
  -6  -7   0 1077.59   38.00
   6  -7   0 1057.99   33.70
   6  -7   0 1080.59   43.20
   6  -7   0 1091.79   37.20
   6  -7   0 1081.99   31.80
  -6  -7   0 1071.99   40.90
  -6  -7   0 1091.79   38.90
  -6  -7   0 1075.49   41.50
  -6  -7   0 1100.89   36.80
   6  -7   0 1037.80   33.80
   6  -7   0 1025.40   59.99
  -6  -7   0 1075.19   30.40
  -6  -7   0 1042.10   45.30
   6  -7   0 1036.80   31.10
   6  -7   0 1016.00   42.30
  -6   7   0 1128.69   36.70
  -6   7   0 1060.59   34.50
   6   7   0 1133.99   46.10
  -6   7   0 1100.09   39.20
  -6   7   0 1040.00   34.20
   6   7   0 1068.69   38.00
  -6   7   0 1049.49   37.50
  -6   7   0 1080.09   42.70
   6   7   0  992.70   44.10
   6   7   0 1064.49   38.20
   6   7   0 1109.69   46.20
  -6   7   0 1083.29   30.80
   6   7   0 1041.70   37.30
   6   7   0 1048.70   33.60
  -6   7   0 1088.59   33.60
   6   7   0 1114.29   36.70
   6   7   0 1001.80   29.90
  -6   7   0 1063.39   33.70
   6   7   0 1111.39   42.60
  -6   7   0 1079.99   42.40
  -6   7   0  998.20   33.30
   6   7   0 1077.59   37.60
  -6   7   0 1112.89   33.80
  -7  -7   0    6.90   12.50
  -7  -7   0    4.80    9.20
  -7  -7   0    0.10    6.80
   7  -7   0   -6.50    5.20
   7  -7   0   -1.00    6.70
   7  -7   0    0.30    8.10
   7  -7   0   -8.50    7.10
  -7  -7   0    1.10    7.60
   7  -7   0    3.30   11.80
  -7  -7   0    2.60   11.20
   7  -7   0   -5.90    8.40
   7  -7   0    5.00    5.70
  -7  -7   0    8.90    5.30
  -7  -7   0    7.30    9.90
  -7  -7   0    2.60   10.90
  -7  -7   0    4.20   10.10
   7  -7   0   -7.30    7.60
   7  -7   0   -5.90   11.50
   7  -7   0    1.80   10.50
  -7  -7   0    8.10    9.10
  -7  -7   0    3.50    7.30
  -7   7   0   -3.40    5.80
   7   7   0   19.20   10.10
   7   7   0   14.20    8.90
  -7   7   0   19.40    9.10
  -7   7   0    7.50    9.70
  -7   7   0   -9.10   10.10
   7   7   0   14.90   11.10
   7   7   0    8.10    8.40
  -7   7   0   -4.40    6.40
  -7   7   0    6.80    8.50
  -7   7   0    5.60    7.90
   7   7   0  -12.00   10.30
   7   7   0    9.50    8.70
  -7   7   0    8.30   10.30
   7   7   0    5.40    8.20
  -7   7   0   10.10    9.90
   7   7   0    8.00    4.40
   7   7   0   13.20   11.80
   7   7   0    1.10   11.80
  -7   7   0   -2.20    5.60
   7   7   0   16.50    7.10
   8  -7   0  -14.70   11.60
  -8  -7   0   -3.00    9.00
   8  -7   0   -4.20    7.90
  -8  -7   0  -17.70    9.90
  -8  -7   0   -1.50    8.70
  -8  -7   0   -3.20    6.70
  -8  -7   0   25.90   11.50
  -8  -7   0   12.10    8.50
  -8  -7   0    8.30    8.10
  -8  -7   0   -1.90   10.40
   8  -7   0   -0.90    8.30
   8  -7   0  -12.00    6.90
   8  -7   0  -15.20    6.80
  -8  -7   0    2.30   11.50
  -8  -7   0   -3.00    5.20
  -8  -7   0   -9.40   10.00
   8  -7   0  -16.80   12.10
   8  -7   0   -6.30    5.70
   8  -7   0  -12.10    7.80
  -8   7   0   -7.20    8.00
   8   7   0    5.50   12.50
   8   7   0   -1.20   10.80
   8   7   0   -1.00    9.00
   8   7   0    1.30    8.20
   8   7   0    4.30    7.20
  -8   7   0   -7.80    5.10
  -8   7   0   -2.10    5.90
   8   7   0   12.20   10.60
   8   7   0   -9.10   10.30
   8   7   0   12.70    9.30
  -8   7   0  -15.50    6.40
  -8   7   0   -0.10    6.50
  -8   7   0    0.80    9.30
  -8   7   0  -11.00   11.60
   8   7   0    8.30    8.70
  -8   7   0  -14.80   11.20
  -8   7   0    6.10    8.50
  -8   7   0  -16.10    6.00
   8   7   0   -0.40   10.00
  -8   7   0   15.40    9.90
  -8   7   0   13.60   12.20
   9  -7   0  414.86   24.60
  -9  -7   0  450.25   32.00
  -9  -7   0  441.16   29.40
   9  -7   0  435.96   33.70
  -9  -7   0  428.86   24.70
  -9  -7   0  455.05   18.90
   9  -7   0  421.56   20.20
   9  -7   0  426.76   30.80
  -9  -7   0  417.46   24.80
   9  -7   0  384.86   19.10
   9  -7   0  434.86   20.30
   9  -7   0  396.96   21.60
   9  -7   0  433.16   23.70
  -9  -7   0  445.36   25.00
  -9  -7   0  422.96   25.30
  -9  -7   0  436.86   28.30
  -9  -7   0  427.46   27.60
   9  -7   0  423.96   22.50
   9  -7   0  413.96   29.90
   9   7   0  464.35   21.00
  -9   7   0  410.16   24.30
  -9   7   0  392.06   23.10
   9   7   0  401.26   26.30
  -9   7   0  414.16   22.00
   9   7   0  434.16   25.50
  -9   7   0  413.46   24.80
   9   7   0  433.96   31.30
   9   7   0  479.05   30.50
  -9   7   0  431.66   30.40
  -9   7   0  421.36   21.40
  -9   7   0  424.16   29.80
  -9   7   0  419.26   19.60
   9   7   0  479.75   43.70
  -9   7   0  476.05   25.30
   9   7   0  453.75   33.80
   9   7   0  448.16   26.30
  -9   7   0  395.16   21.80
   9   7   0  423.86   28.80
  -9   7   0  429.26   20.40
   9   7   0  424.16   23.30
  10  -7   0   24.10   13.20
 -10  -7   0   11.90   10.00
  10  -7   0   12.70    9.50
 -10  -7   0    7.30   15.60
 -10  -7   0    9.70    9.90
  10  -7   0   -1.40   13.40
 -10  -7   0   -2.60   12.20
  10  -7   0   13.40    9.70
  10  -7   0   10.40    7.50
 -10  -7   0   24.10   11.90
  10  -7   0   20.90   16.40
 -10  -7   0    4.70   12.20
  10  -7   0   10.10    9.20
 -10  -7   0   -9.70    9.70
 -10  -7   0    8.60   12.10
  10  -7   0   13.80    6.70
 -10  -7   0   23.70    7.70
 -10  -7   0   10.20   13.70
  10  -7   0    0.80   15.80
  10   7   0    8.30   11.80
 -10   7   0    6.50   14.50
 -10   7   0   13.50    9.40
 -10   7   0    6.10   15.00
  10   7   0   13.90    9.40
  10   7   0   21.50   15.50
 -10   7   0   23.80   16.10
  10   7   0   13.40    9.80
 -10   7   0   32.20   11.00
  10   7   0    9.90   14.10
  10   7   0   39.20   13.70
 -10   7   0   35.40   12.70
 -10   7   0   23.40   10.00
 -10   7   0   10.50    9.10
 -10   7   0    6.90   11.70
  10   7   0   34.10   18.30
  10   7   0   11.70   10.00
  10   7   0   36.50   16.90
 -10   7   0    8.00    8.90
 -10   7   0   10.00   10.70
 -11  -7   0  150.48   21.80
 -11  -7   0  109.59   17.40
  11  -7   0  102.09   23.90
 -11  -7   0  125.19   20.80
 -11  -7   0  157.78   21.70
 -11  -7   0  166.68   24.90
  11  -7   0  144.59   23.70
  11  -7   0  122.09   14.80
  11  -7   0  131.69   17.50
  11  -7   0  133.19   16.90
 -11  -7   0  140.69   24.00
  11  -7   0  133.79   20.30
 -11  -7   0  115.69   20.10
 -11  -7   0  114.79   12.60
 -11  -7   0   89.99   18.60
  11  -7   0  130.49   24.90
  11  -7   0  132.19   16.90
 -11  -7   0  108.49   16.00
 -11  -7   0  125.89   19.20
  11  -7   0  100.49   10.50
 -11   7   0  120.09   16.10
 -11   7   0  121.79   16.20
  11   7   0  164.78   23.10
  11   7   0  121.49   21.90
 -11   7   0  143.69   20.10
  11   7   0  121.89   22.90
 -11   7   0  101.39    8.10
 -11   7   0  128.29   19.20
 -11   7   0  115.79   18.40
  11   7   0  107.29   24.40
  11   7   0  142.79   18.00
 -11   7   0  135.39   17.30
 -11   7   0  131.39   15.90
  11   7   0  148.79   19.10
  11   7   0  124.29   22.20
  11   7   0  120.59   18.50
  11   7   0  150.58   15.30
 -11   7   0  128.19   21.30
 -12  -7   0  109.19   18.30
  12  -7   0   83.79   22.30
  12  -7   0   67.39   23.50
  12  -7   0  105.69   17.40
  12  -7   0   80.79   13.30
 -12  -7   0   75.49   16.10
 -12  -7   0   76.69   19.00
 -12  -7   0   82.69   12.50
 -12  -7   0  109.69   24.40
 -12  -7   0   94.49   17.60
 -12  -7   0   72.49   16.30
 -12  -7   0   44.60   17.30
  12  -7   0  116.29   17.30
  12  -7   0   65.79   19.80
  12  -7   0   73.59   18.80
 -12  -7   0   80.19   18.30
  12   7   0   81.99   18.00
 -12   7   0  101.09   15.70
  12   7   0  100.29   20.20
 -12   7   0   56.69   19.80
 -12   7   0   97.19   18.50
 -12   7   0  108.29   17.40
 -12   7   0  102.19   15.60
  12   7   0   96.29   23.00
  12   7   0   72.59   18.80
  12   7   0   97.19   25.00
 -12   7   0  111.19   16.90
 -12   7   0   88.19   18.10
  12   7   0   76.09   21.20
  12   7   0   96.39   26.60
 -12   7   0   87.69   17.40
 -13  -7   0   12.90   10.60
  13  -7   0   49.20   19.40
 -13  -7   0   46.90   15.70
  13  -7   0   32.80   15.40
 -13  -7   0   26.10   15.40
 -13  -7   0   38.40   17.60
 -13  -7   0   48.00   19.70
 -13  -7   0   54.29   19.10
  13  -7   0   42.00   12.20
  13  -7   0   21.30    9.20
 -13  -7   0   50.89   12.40
  13  -7   0   35.50   21.90
 -13  -7   0   40.80   13.40
  13  -7   0   90.39   23.10
  13  -7   0   24.90   11.80
 -13   7   0   41.10   12.90
 -13   7   0   42.50   13.90
 -13   7   0   40.00   12.60
 -13   7   0   45.10   14.90
  13   7   0   36.00   16.90
 -13   7   0   41.50   16.30
  13   7   0   23.40   13.00
  13   7   0   43.10   15.20
 -13   7   0    4.80   15.90
 -13   7   0   39.20   13.40
  13   7   0   32.60   18.70
  13   7   0   30.20   23.30
  13   7   0   40.10   12.70
 -13   7   0   18.70   14.10
  13   7   0   34.20   20.80
 -14  -7   0  106.29   19.00
 -14  -7   0   82.49   22.30
 -14  -7   0   83.59   19.80
 -14  -7   0   72.49   13.30
  14  -7   0   61.29   21.20
 -14  -7   0   82.29   18.80
  14  -7   0   75.59   27.60
  14  -7   0   63.09   17.50
 -14  -7   0   84.59   21.50
  14  -7   0   98.09   19.80
 -14  -7   0   77.49   17.40
  14  -7   0   62.89   13.20
 -14  -7   0   92.19   35.10
  14   7   0   66.69   33.90
 -14   7   0   94.39   16.70
 -14   7   0  102.59   20.80
  14   7   0   75.29   23.40
  14   7   0   76.89   19.90
  14   7   0  117.19   24.00
 -14   7   0  105.29   18.30
 -14   7   0   55.19   17.00
  14   7   0   85.09   24.40
 -14   7   0  103.09   18.40
 -14   7   0   78.99   15.20
  14   7   0   62.29   28.90
  14   7   0   82.79   14.90
 -15  -7   0   -3.40   17.30
 -15  -7   0    3.80   10.70
 -15  -7   0    6.10   13.80
  15  -7   0   13.20   15.00
 -15  -7   0   10.80   18.00
  15  -7   0  -11.90    7.80
  15  -7   0   -9.00    6.90
  15  -7   0  -12.80   15.10
 -15  -7   0  -12.30    9.10
 -15  -7   0   -8.70   15.30
  15  -7   0  -14.80   10.50
 -15  -7   0    1.30   13.70
  15   7   0    0.50   13.00
  15   7   0  -24.80   20.50
  15   7   0  -16.10   18.50
 -15   7   0    0.40   14.10
 -15   7   0   19.80   12.40
  15   7   0    0.10   11.60
 -15   7   0   15.20   14.50
  15   7   0    8.90   15.60
 -15   7   0   -2.30   15.10
  15   7   0    9.20   19.10
 -15   7   0   20.50   12.80
 -15   7   0   13.40   15.40
  15   7   0   12.60   13.30
 -15   7   0   10.50   11.20
 -16  -7   0   18.10   19.40
 -16  -7   0    9.10   11.70
 -16  -7   0   18.70   17.10
  16  -7   0  -17.00    7.80
 -16  -7   0   28.30   15.70
  16  -7   0   18.50   17.00
 -16  -7   0   15.70   19.90
  16  -7   0    1.70   16.40
  16  -7   0    9.30   22.90
  16  -7   0   -4.00   11.60
 -16  -7   0    4.60    9.80
 -16  -7   0   -8.20    3.90
 -16   7   0   -2.20   11.60
 -16   7   0   -2.50   16.50
  16   7   0   31.50   16.50
  16   7   0  -20.70   20.10
  16   7   0    3.00   14.60
 -16   7   0   11.50   12.80
  16   7   0    2.50   27.00
 -16   7   0    0.90   14.10
  16   7   0   15.40   13.40
 -16   7   0    7.40   15.10
  16   7   0    1.00   14.10
 -16   7   0   -0.30   12.90
  16   7   0   -1.50   21.40
  17  -7   0   79.39   29.50
 -17  -7   0   83.49   20.50
 -17  -7   0   46.20   13.60
  17  -7   0   18.70   12.40
  17  -7   0   11.30   18.30
 -17  -7   0   45.80   19.40
  17  -7   0   44.90   16.40
 -17  -7   0   31.90   23.50
  17  -7   0   57.79   21.60
 -17  -7   0   40.20   30.10
  17   7   0   15.90   24.10
 -17   7   0   72.09   20.10
  17   7   0   38.10   32.00
 -17   7   0   49.40   18.40
  17   7   0   49.99   18.70
 -17   7   0   44.20   18.30
  17   7   0   40.60   18.70
  17   7   0   83.79   20.40
 -17   7   0   21.30   18.40
 -17   7   0   65.09   19.00
 -17   7   0   86.49   21.20
  17   7   0   69.69   15.90
  17   7   0    6.10   20.00
  17   7   0   -2.20   23.10
 -17   7   0   35.00   16.00
 -18  -7   0  183.28   36.10
  18  -7   0  151.68   36.70
 -18  -7   0  138.09   33.10
  18  -7   0  178.98   32.70
 -18  -7   0  162.68   19.80
  18  -7   0   92.39   26.70
  18  -7   0  184.08   30.00
 -18  -7   0  166.88   35.80
  18   7   0  175.88   27.60
  18   7   0  211.48   24.80
  18   7   0   88.09   37.50
 -18   7   0  122.69   28.30
  18   7   0  118.49   24.90
 -19  -7   0   36.30   25.60
  19  -7   0    5.80   18.20
 -19  -7   0   74.39   29.80
 -19  -7   0   44.00   20.10
 -19  -7   0   52.69   26.10
  19  -7   0   48.30   24.10
  19  -7   0   61.89   29.40
  19   7   0   23.40   21.30
  19   7   0   16.90   19.60
 -19   7   0   57.89   24.70
  19   7   0  -29.70   27.40
  19   7   0   11.80   35.90
 -19   7   0   29.80   19.50
 -19   7   0   38.40   23.60
  19   7   0   21.80   26.70
 -19   7   0   34.30   19.00
  20  -7   0  198.88   32.90
 -20  -7   0  212.58   39.90
 -20  -7   0  216.98   43.10
 -20  -7   0  225.78   39.50
 -20  -7   0  216.08   23.40
  20  -7   0  241.08   42.50
  20   7   0  151.88   46.90
 -20   7   0  196.28   36.20
 -21  -7   0  -69.09   33.30
 -21  -7   0    9.60   11.80
 -21  -7   0   50.69   33.70
  21   7   0  -11.50   27.00
  21   7   0   19.80   17.30
  21   7   0   -9.50   38.10
 -21   7   0    4.80   23.70
   0  -8   0  157.18   10.10
   0  -8   0  157.98   11.50
   0  -8   0  148.19   18.20
   0  -8   0  149.39   17.50
   0  -8   0  163.58   10.10
   0  -8   0  171.08   14.00
   0  -8   0  179.48   18.40
   0  -8   0  182.68   15.50
   0   8   0  140.19   17.10
   0   8   0  149.79   17.70
   0   8   0  168.28   11.60
   0   8   0  160.58   11.00
   0   8   0  170.68   11.70
   0   8   0  166.48   16.90
   0   8   0  152.48    9.90
   0   8   0  153.28   12.50
   0   8   0  167.38   12.00
   0   8   0  146.59   16.10
  -1  -8   0  628.54   25.70
  -1  -8   0  565.64   29.90
  -1  -8   0  642.34   28.80
  -1  -8   0  603.44   21.00
   1  -8   0  536.65   28.90
  -1  -8   0  595.74   21.80
   1  -8   0  566.14   28.80
   1  -8   0  590.84   23.80
  -1  -8   0  633.74   19.40
   1  -8   0  549.25   47.70
   1  -8   0  594.74   21.10
   1  -8   0  599.54   19.40
  -1  -8   0  596.24   19.50
  -1  -8   0  574.34   19.00
  -1  -8   0  573.84   30.20
   1  -8   0  592.44   30.10
  -1  -8   0  581.34   30.70
  -1  -8   0  631.54   21.60
   1   8   0  600.94   21.50
   1   8   0  603.04   21.20
   1   8   0  608.54   21.00
  -1   8   0  529.15   28.10
   1   8   0  621.04   21.10
   1   8   0  610.74   30.90
   1   8   0  580.04   19.30
   1   8   0  625.84   28.80
  -1   8   0  579.54   24.30
   1   8   0  634.74   23.90
  -1   8   0  616.44   21.70
  -1   8   0  623.34   23.10
  -1   8   0  606.14   24.70
  -1   8   0  617.14   23.20
  -1   8   0  612.94   19.60
   1   8   0  536.65   29.60
   1   8   0  544.65   18.60
  -1   8   0  649.83   33.60
   1   8   0  611.24   21.40
   1   8   0  551.64   29.70
  -1   8   0  578.74   30.90
  -1   8   0  614.44   21.70
   1   8   0  614.84   18.80
  -1   8   0  596.64   28.30
   2  -8   0   12.50    5.00
  -2  -8   0   16.70    5.90
  -2  -8   0   11.50    5.20
   2  -8   0    4.90   11.70
   2  -8   0   14.80   11.40
   2  -8   0   18.60    7.60
  -2  -8   0   19.70    7.30
   2  -8   0   11.30    6.00
  -2  -8   0   19.50    4.80
  -2  -8   0   10.80   10.30
  -2  -8   0   23.50   10.20
  -2  -8   0   14.10    8.90
   2  -8   0   -1.00    7.60
   2  -8   0    0.60    9.60
  -2  -8   0   13.00    7.10
  -2  -8   0   14.70    6.50
   2  -8   0   29.80   11.10
  -2  -8   0   22.30   12.00
   2   8   0   28.10   11.60
   2   8   0   11.00   11.40
   2   8   0   10.80    5.10
  -2   8   0    1.70    6.40
  -2   8   0    0.10    9.10
   2   8   0   17.80   11.20
   2   8   0    9.90    6.50
  -2   8   0    1.20    9.30
   2   8   0    1.50    5.20
  -2   8   0    6.20   11.40
   2   8   0   20.00    6.60
   2   8   0    8.50    5.20
   2   8   0   16.70    6.80
   2   8   0   29.30   10.60
  -2   8   0   14.50    6.90
  -2   8   0    8.50    4.70
   2   8   0   11.60    5.40
   2   8   0   -3.80    9.80
  -2   8   0   20.60    7.20
   2   8   0    0.80    6.50
  -2   8   0   14.20    4.80
   2   8   0   13.20    5.00
  -2   8   0   13.80    7.20
   3  -8   0   59.49   12.90
  -3  -8   0   70.59   13.00
  -3  -8   0   76.79   10.00
  -3  -8   0   54.59    5.70
  -3  -8   0   78.79   10.00
  -3  -8   0   73.09   12.40
   3  -8   0   70.09    9.90
   3  -8   0   61.49    7.30
   3  -8   0   79.09   13.00
  -3  -8   0   76.09    9.00
   3  -8   0   63.59   14.70
  -3  -8   0   87.39   10.90
   3  -8   0   69.39   17.10
  -3  -8   0   68.69   16.30
  -3  -8   0   79.69   10.60
   3  -8   0   54.59   10.40
   3  -8   0   59.89    7.60
  -3   8   0   62.09   14.10
  -3   8   0   59.59    7.40
   3   8   0   59.79   14.80
   3   8   0   78.89    9.50
  -3   8   0   75.29   14.10
   3   8   0   73.19   10.10
   3   8   0   70.59   16.60
  -3   8   0   96.69   12.90
   3   8   0   63.99    6.40
  -3   8   0   96.69   12.40
   3   8   0   70.29    9.60
   3   8   0   62.99   14.50
   3   8   0   85.79   16.10
  -3   8   0   78.19   10.30
  -3   8   0   62.29   10.30
   3   8   0   70.79    9.50
  -3   8   0   63.79   10.00
   3   8   0   80.39   10.20
   3   8   0   51.49    6.50
  -3   8   0   53.39   12.10
  -3   8   0   69.29   14.70
  -3   8   0   53.39    7.20
   4  -8   0  461.25   28.10
   4  -8   0  487.95   17.20
   4  -8   0  438.46   43.60
   4  -8   0  490.75   17.50
  -4  -8   0  458.35   21.80
   4  -8   0  448.86   22.30
  -4  -8   0  473.45   20.70
   4  -8   0  455.45   25.40
  -4  -8   0  450.85   28.70
  -4  -8   0  471.85   25.50
  -4  -8   0  484.65   20.80
  -4  -8   0  482.05   24.70
  -4  -8   0  458.45   19.90
  -4  -8   0  482.75   21.60
  -4  -8   0  444.86   15.40
   4  -8   0  498.05   27.00
   4  -8   0  480.25   19.40
  -4  -8   0  477.25   30.10
   4   8   0  439.16   27.90
  -4   8   0  474.35   21.50
   4   8   0  504.85   21.90
   4   8   0  470.65   20.50
   4   8   0  471.15   21.60
  -4   8   0  458.25   22.90
   4   8   0  459.45   14.00
  -4   8   0  466.75   27.50
  -4   8   0  503.25   20.70
   4   8   0  495.35   26.50
   4   8   0  433.06   28.10
   4   8   0  475.75   20.50
  -4   8   0  436.96   24.90
  -4   8   0  451.35   19.40
  -4   8   0  457.25   22.60
  -4   8   0  417.76   21.50
   4   8   0  507.35   29.30
   4   8   0  499.55   20.70
   4   8   0  502.05   20.10
   4   8   0  468.85   13.90
  -4   8   0  513.95   17.20
   4   8   0  497.15   29.30
  -5  -8   0  185.28   19.90
   5  -8   0  198.98   17.20
  -5  -8   0  175.68   14.40
   5  -8   0  189.68   21.30
   5  -8   0  229.18   39.10
  -5  -8   0  210.08   18.30
  -5  -8   0  197.98   18.80
  -5  -8   0  192.48   16.40
   5  -8   0  203.88   12.10
  -5  -8   0  195.28    9.00
   5  -8   0  228.48   21.00
   5  -8   0  207.68   12.20
  -5  -8   0  191.88   14.80
  -5  -8   0  216.18   18.90
  -5  -8   0  191.78   14.40
   5  -8   0  185.08   17.00
  -5  -8   0  177.38   20.30
   5   8   0  201.38   13.00
   5   8   0  192.78   19.10
   5   8   0  196.08   14.70
  -5   8   0  211.38   19.80
   5   8   0  191.18   21.20
  -5   8   0  202.68   15.60
   5   8   0  213.08   22.30
  -5   8   0  210.28   16.10
   5   8   0  194.08   14.90
   5   8   0  206.38   14.70
   5   8   0  208.68   16.00
  -5   8   0  186.58   11.70
  -5   8   0  229.98   14.00
   5   8   0  217.58   21.50
  -5   8   0  185.28   21.40
  -5   8   0  218.18   17.00
  -5   8   0  217.98   14.60
   5   8   0  226.28   22.40
  -5   8   0  196.78   11.80
  -5   8   0  208.68   14.00
  -5   8   0  223.08   16.00
   5   8   0  203.18   15.90
  -5   8   0  215.48   15.20
  -6  -8   0  186.08   17.40
  -6  -8   0  201.58   19.70
   6  -8   0  220.68   22.80
   6  -8   0  189.78   23.10
  -6  -8   0  240.88   19.40
  -6  -8   0  216.08    9.90
  -6  -8   0  213.18   15.80
   6  -8   0  225.18   22.40
   6  -8   0  192.28   10.30
  -6  -8   0  211.58   23.60
  -6  -8   0  210.48   18.90
   6  -8   0  187.88   13.30
   6  -8   0  210.98   15.30
   6  -8   0  174.28   17.80
   6  -8   0  240.08   19.00
  -6  -8   0  192.18   15.80
   6  -8   0  186.48   10.00
   6  -8   0  212.18   13.90
  -6  -8   0  207.48   21.30
   6   8   0  201.88   22.50
   6   8   0  238.28   16.20
   6   8   0  219.38   17.60
   6   8   0  203.08   16.80
  -6   8   0  198.88   13.00
   6   8   0  226.48   13.10
  -6   8   0  183.98   15.10
  -6   8   0  218.58   13.30
   6   8   0  216.88   23.20
   6   8   0  220.58   16.80
   6   8   0  224.78   13.60
   6   8   0  213.98   20.70
  -6   8   0  189.88   15.00
  -6   8   0  203.58   14.60
  -6   8   0  199.28   17.10
  -6   8   0  193.48   19.10
   6   8   0  190.58   22.00
  -6   8   0  198.48   16.70
   6   8   0  240.68   20.80
  -6   8   0  196.38   21.50
   6   8   0  224.68   16.60
  -6   8   0  241.08   17.20
   7  -8   0  247.68   25.40
   7  -8   0  294.27   25.50
  -7  -8   0  290.67   21.90
  -7  -8   0  251.47   25.90
   7  -8   0  292.27   17.30
   7  -8   0  292.17   21.30
   7  -8   0  234.98   25.60
   7  -8   0  264.47   16.00
   7  -8   0  237.68   19.10
  -7  -8   0  274.87   18.70
   7  -8   0  264.77   13.00
   7  -8   0  266.07   15.80
  -7  -8   0  287.77   19.60
  -7  -8   0  275.17   21.40
   7  -8   0  266.17   13.10
  -7  -8   0  259.27   21.50
  -7  -8   0  225.68   24.60
  -7  -8   0  270.67   12.00
  -7  -8   0  260.47   20.80
  -7  -8   0  255.97   17.90
   7   8   0  267.87   11.60
   7   8   0  284.37   20.10
   7   8   0  305.27   51.19
   7   8   0  253.97   23.80
   7   8   0  279.87   18.10
   7   8   0  288.07   23.40
  -7   8   0  245.98   15.30
   7   8   0  295.57   16.10
  -7   8   0  262.97   15.60
   7   8   0  261.47   25.80
  -7   8   0  280.47   17.30
  -7   8   0  260.77   25.20
  -7   8   0  253.07   15.80
  -7   8   0  244.08   19.40
  -7   8   0  280.87   12.80
  -7   8   0  276.37   15.70
   7   8   0  270.77   20.10
   7   8   0  273.67   23.90
   7   8   0  256.97   18.60
  -7   8   0  279.37   12.40
   7   8   0  261.47   20.40
  -7   8   0  283.27   18.80
  -7   8   0  281.07   20.60
   8  -8   0  165.88   14.40
  -8  -8   0  165.78   25.00
  -8  -8   0  159.18   20.40
   8  -8   0  153.08   15.90
   8  -8   0  165.98   12.10
   8  -8   0  144.59   20.20
   8  -8   0  161.58   25.10
   8  -8   0  143.59   14.30
  -8  -8   0  183.58   10.70
  -8  -8   0  177.48   19.50
  -8  -8   0  163.28   16.30
   8  -8   0  213.08   25.40
  -8  -8   0  161.68   19.90
   8  -8   0  171.98   19.10
   8  -8   0  156.48   11.70
  -8  -8   0  146.79   16.40
  -8  -8   0  146.69   20.40
   8  -8   0  198.48   15.50
  -8  -8   0  176.98   19.40
   8   8   0  186.88   17.40
  -8   8   0  159.48   12.10
  -8   8   0  181.28   17.30
  -8   8   0  183.48   18.00
  -8   8   0  160.98   12.40
  -8   8   0  162.48   14.20
  -8   8   0  159.38   11.60
  -8   8   0  138.49   22.70
   8   8   0  174.78   21.50
   8   8   0  176.88   24.60
   8   8   0  179.48   21.50
   8   8   0  170.38   18.60
  -8   8   0  165.98   14.90
  -8   8   0  171.48   18.50
   8   8   0  175.88   14.20
  -8   8   0  175.18   14.00
   8   8   0  178.88   25.60
  -8   8   0  161.58   11.20
   8   8   0  165.78   16.30
   8   8   0  161.18   18.80
  -8   8   0  147.99   15.60
  -8   8   0  162.98   19.40
   9  -8   0  160.38   25.40
   9  -8   0  119.09   11.70
  -9  -8   0  120.69   23.40
   9  -8   0  123.29   14.50
  -9  -8   0  129.19   18.50
   9  -8   0  126.49   12.00
  -9  -8   0  150.78   22.20
   9  -8   0  132.29   14.00
   9  -8   0  146.29   23.50
   9  -8   0  133.29   16.80
  -9  -8   0  130.39   21.70
   9  -8   0  117.69   21.70
   9  -8   0  117.99   14.00
  -9  -8   0  119.29   10.40
   9  -8   0  124.19   18.40
  -9  -8   0  121.29   17.10
  -9  -8   0  101.29   15.00
  -9  -8   0  134.69   16.20
  -9  -8   0  176.58   22.70
  -9  -8   0  135.39   21.80
  -9   8   0  137.79   14.80
  -9   8   0  148.79   18.00
   9   8   0  114.59   20.90
  -9   8   0  146.29   19.00
  -9   8   0  115.29    9.30
   9   8   0  142.99   18.00
   9   8   0  161.68   23.60
   9   8   0  106.09   13.50
   9   8   0  141.99   23.20
  -9   8   0  111.59    9.90
  -9   8   0  118.99   14.70
  -9   8   0  132.49   13.90
  -9   8   0  106.99   11.70
  -9   8   0  125.69   18.50
   9   8   0  134.89   17.30
   9   8   0  113.29   15.30
  -9   8   0  107.29   17.30
   9   8   0  147.39   19.50
  -9   8   0   95.99   10.70
   9   8   0  138.59   17.40
   9   8   0  136.39   21.30
  -9   8   0  103.89   19.20
  -9   8   0  108.29   19.60
 -10  -8   0  206.38   22.80
  10  -8   0  153.98   17.00
  10  -8   0  170.88   16.70
 -10  -8   0  215.38   13.70
 -10  -8   0  204.78   25.00
  10  -8   0  219.18   27.30
 -10  -8   0  242.18   21.30
  10  -8   0  177.28   14.80
 -10  -8   0  180.18   19.00
 -10  -8   0  173.18   19.60
 -10  -8   0  205.58   23.90
  10  -8   0  173.78   14.60
 -10  -8   0  215.18   19.80
 -10  -8   0  180.38   22.00
 -10  -8   0  167.48   24.00
  10  -8   0  191.18   25.70
  10  -8   0  193.08   29.30
  10  -8   0  205.58   21.70
 -10  -8   0  194.78   23.00
  10  -8   0  192.68   17.40
  10   8   0  188.58   18.60
  10   8   0  235.28   36.30
 -10   8   0  182.88   17.10
  10   8   0  201.38   22.20
  10   8   0  213.58   21.90
  10   8   0  190.08   29.60
 -10   8   0  179.38   17.20
 -10   8   0  210.98   20.40
 -10   8   0  227.98   15.80
  10   8   0  172.08   15.70
  10   8   0  194.48   20.60
  10   8   0  212.78   25.40
 -10   8   0  174.28   20.20
 -10   8   0  158.48   19.30
 -10   8   0  193.18   25.90
  10   8   0  192.18   20.70
  10   8   0  231.78   27.80
 -11  -8   0   88.69   16.80
  11  -8   0   82.29   14.40
  11  -8   0   54.09   19.80
 -11  -8   0   50.69   18.60
 -11  -8   0   66.69   16.00
 -11  -8   0   93.29   19.70
 -11  -8   0   54.19   17.20
  11  -8   0  120.59   24.30
  11  -8   0   87.79   18.40
  11  -8   0   72.99   14.70
 -11  -8   0   73.09   10.50
  11  -8   0   75.59   12.40
 -11  -8   0   51.39   13.50
 -11  -8   0   41.00   19.70
  11  -8   0   49.99   16.60
  11  -8   0   42.00   21.90
  11  -8   0   67.19   10.10
 -11   8   0   98.59   15.50
 -11   8   0   60.49   15.40
  11   8   0   84.29   23.80
 -11   8   0   47.90   12.00
 -11   8   0   64.39   11.90
  11   8   0   59.39   19.80
  11   8   0   71.29   17.00
  11   8   0   75.09   26.00
  11   8   0   78.69   13.10
 -11   8   0   80.49   14.60
  11   8   0   40.40   17.20
 -11   8   0   53.19   15.50
  11   8   0   53.49   19.50
 -11   8   0   79.39   17.50
  11   8   0   91.09   18.30
 -11   8   0   60.09   18.50
  12  -8   0   51.29   13.40
  12  -8   0   66.49   17.30
 -12  -8   0   82.19   21.70
 -12  -8   0   51.29   10.70
  12  -8   0   59.39   14.30
  12  -8   0   40.20   19.60
 -12  -8   0   62.49   21.20
 -12  -8   0   85.69   17.80
  12  -8   0   63.29   24.50
 -12  -8   0   83.69   19.70
  12  -8   0  108.39   23.40
 -12  -8   0   53.59   13.40
 -12  -8   0   97.79   21.70
  12  -8   0   70.79   12.70
  12   8   0   62.09   16.40
 -12   8   0   64.49   17.90
  12   8   0   72.99   21.90
 -12   8   0   56.59   13.40
 -12   8   0   60.89   13.40
  12   8   0   45.10   21.10
  12   8   0   66.59   15.50
  12   8   0   85.79   18.60
 -12   8   0   92.39   19.50
 -12   8   0   72.79   15.30
 -12   8   0   38.80   19.60
 -12   8   0   77.99   17.00
 -12   8   0   64.29   15.10
  12   8   0   78.19   24.90
  13  -8   0   39.60   24.00
 -13  -8   0   48.80   13.40
  13  -8   0   52.89   15.30
 -13  -8   0   57.79   21.60
 -13  -8   0   57.69   16.00
 -13  -8   0   69.79   22.00
  13  -8   0   60.69   14.30
  13  -8   0   82.29   18.90
  13  -8   0   73.99   12.80
 -13  -8   0   88.69   32.70
 -13  -8   0   63.19   18.90
  13  -8   0   54.49   20.80
  13  -8   0   87.09   21.20
 -13   8   0   57.49   14.10
 -13   8   0   88.69   19.50
  13   8   0   51.29   15.80
  13   8   0   77.79   20.20
 -13   8   0   58.39   17.00
  13   8   0   44.30   15.80
 -13   8   0   71.39   14.80
  13   8   0   62.99   12.80
 -13   8   0   72.09   15.40
 -13   8   0   54.59   12.40
  13   8   0   42.00   20.10
  13   8   0   42.90   23.00
  13   8   0   72.69   25.50
 -14  -8   0  420.76   23.90
 -14  -8   0  504.85   38.90
  14  -8   0  448.16   38.40
 -14  -8   0  483.15   33.30
 -14  -8   0  486.45   35.40
  14  -8   0  509.25   44.90
  14  -8   0  466.55   25.90
  14  -8   0  431.56   33.80
 -14  -8   0  441.56   35.40
 -14  -8   0  399.56   35.80
  14  -8   0  433.66   28.50
 -14  -8   0  465.85   31.60
  14   8   0  432.76   39.70
  14   8   0  425.26   43.40
 -14   8   0  453.05   26.30
 -14   8   0  463.45   31.30
 -14   8   0  416.86   29.00
 -14   8   0  484.45   29.10
 -14   8   0  446.46   33.20
 -14   8   0  406.06   30.80
  14   8   0  451.05   41.70
  14   8   0  492.05   33.00
  14   8   0  492.85   33.40
 -14   8   0  414.56   28.80
  14   8   0  457.65   26.60
  14   8   0  469.55   35.90
  15  -8   0   42.00   14.70
 -15  -8   0   64.49   21.80
 -15  -8   0   67.29   17.70
 -15  -8   0   48.20   23.00
 -15  -8   0   69.39   13.10
  15  -8   0   68.89   22.70
 -15  -8   0   67.99   24.70
  15  -8   0   56.09   19.00
  15  -8   0   83.29   28.50
 -15  -8   0   44.20   18.00
 -15   8   0   25.30   13.10
  15   8   0   55.79   24.20
 -15   8   0   44.60   18.10
  15   8   0   63.39   18.70
  15   8   0   66.89   14.90
  15   8   0   70.29   30.00
 -15   8   0   60.69   16.50
 -15   8   0   46.70   18.20
  15   8   0   31.30   18.70
  15   8   0   21.50   22.30
 -15   8   0   72.69   18.30
 -15   8   0   52.29   12.60
  15   8   0   33.80   24.10
 -15   8   0   51.59   20.50
 -16  -8   0   74.69   21.70
 -16  -8   0   81.29   22.70
 -16  -8   0   81.59   25.50
 -16  -8   0   31.50   21.30
  16  -8   0  102.19   30.30
 -16  -8   0   76.39   13.90
  16  -8   0   80.09   18.50
  16  -8   0  100.39   24.90
 -16  -8   0   89.19   24.50
  16  -8   0  113.49   25.20
  16   8   0   99.69   24.10
  16   8   0   47.10   18.10
 -16   8   0  113.19   26.00
 -16   8   0   93.89   19.70
  16   8   0  134.39   39.10
 -16   8   0  112.69   23.50
  16   8   0   59.69   26.90
 -16   8   0  116.59   23.30
 -16   8   0   53.39   19.80
 -16   8   0   84.79   17.10
 -16   8   0  113.19   20.20
  16   8   0  106.19   35.60
 -17  -8   0    9.20   18.50
 -17  -8   0    6.00   10.10
  17  -8   0    7.40   15.00
 -17  -8   0   15.70   20.30
 -17  -8   0   26.40   16.90
  17  -8   0   13.90   19.30
 -17  -8   0   25.40   22.70
 -17  -8   0    3.40   11.10
  17  -8   0   36.30   26.20
 -17   8   0   36.40   17.00
 -17   8   0    3.50   17.10
  17   8   0   32.50   19.30
 -17   8   0    6.40   12.40
 -17   8   0    7.80   18.00
 -17   8   0   11.50   13.10
 -17   8   0   16.60   15.90
  17   8   0  -18.70   13.90
  17   8   0  -35.60   28.20
  17   8   0  -12.10   23.90
  17   8   0    2.90   17.50
  17   8   0   -0.90   24.00
  17   8   0   25.10   12.40
  18  -8   0   25.50   16.40
 -18  -8   0   30.30   12.60
  18  -8   0   36.80   19.90
 -18  -8   0   15.20   20.40
 -18  -8   0   -2.90   21.10
  18  -8   0   50.99   23.00
 -18  -8   0   16.70   20.00
 -18  -8   0   37.00   24.70
  18  -8   0   29.40   25.80
 -18   8   0   30.70   20.30
 -18   8   0    1.60   16.70
  18   8   0  -51.29   27.80
 -18   8   0   10.30   22.10
  18   8   0   20.00   17.80
  18   8   0  -43.20   24.70
  18   8   0  -15.60   25.20
 -18   8   0   55.39   18.00
  18   8   0   10.50   19.50
  18   8   0    0.20   14.50
  18   8   0   41.10   13.80
 -18   8   0   10.40   13.80
 -19  -8   0   89.09   31.20
 -19  -8   0  117.59   31.10
 -19  -8   0   97.99   33.40
 -19  -8   0   98.69   29.40
  19  -8   0  145.59   28.50
  19   8   0   55.19   40.90
 -19   8   0   86.39   28.00
  19   8   0  109.09   24.00
  19   8   0   78.49   32.20
 -19   8   0  101.69   29.60
  19   8   0   99.29   30.30
  20  -8   0   29.90   23.00
 -20  -8   0   18.90   30.50
 -20  -8   0   80.89   31.80
 -20  -8   0   18.00   11.80
  20  -8   0   51.79   30.90
  20   8   0   75.49   20.70
  20   8   0   -4.30   22.10
  20   8   0  -30.80   50.29
   0  -9   0   -7.30    5.30
   0  -9   0   -3.50    5.20
   0  -9   0   -7.90    6.10
   0  -9   0  -14.40    7.70
   0  -9   0    3.00   10.40
   0  -9   0    1.10   12.40
   0  -9   0  -18.20   10.20
   0  -9   0   -1.70    5.10
   0   9   0   -8.50    6.60
   0   9   0   -2.40   10.80
   0   9   0   -3.90    4.80
   0   9   0   -2.50    5.90
   0   9   0   -4.20    8.60
   0   9   0    2.70    6.50
   0   9   0    2.90    6.20
   0   9   0   -6.20    8.70
   0   9   0   -0.40    9.80
   0   9   0    0.30    4.70
  -1  -9   0 1694.33   45.40
   1  -9   0 1794.72   67.69
  -1  -9   0 1712.83   59.59
  -1  -9   0 1651.63   59.69
   1  -9   0 1668.43   60.49
  -1  -9   0 1670.73   47.10
  -1  -9   0 1735.83   52.29
   1  -9   0 1769.12   60.19
  -1  -9   0 1525.45   43.80
   1  -9   0 1594.14   45.00
  -1  -9   0 1713.13   48.20
  -1  -9   0 1614.14   45.20
  -1  -9   0 1661.13   59.69
   1  -9   0 1679.73   45.10
   1  -9   0 1632.84   50.39
   1  -9   0 1711.93   58.49
  -1  -9   0 1674.53   47.00
  -1  -9   0 1675.93   56.59
   1   9   0 1710.33   48.20
  -1   9   0 1768.42   58.09
  -1   9   0 1677.83   44.80
  -1   9   0 1613.24   55.99
  -1   9   0 1678.43   51.59
   1   9   0 1673.93   47.50
   1   9   0 1653.33   43.60
   1   9   0 1620.14   59.29
  -1   9   0 1706.93   60.19
  -1   9   0 1721.53   50.09
   1   9   0 1689.33   47.20
   1   9   0 1718.33   57.49
   1   9   0 1565.44   43.50
  -1   9   0 1680.03   56.49
   1   9   0 1719.13   50.69
   1   9   0 1708.93   46.90
   1   9   0 1731.73   60.89
  -1   9   0 1708.03   49.40
  -1   9   0 1676.73   48.00
  -1   9   0 1661.53   45.20
   1   9   0 1530.95   56.49
   1   9   0 1661.13   47.10
   1   9   0 1490.85   46.10
   2  -9   0  678.43   34.60
   2  -9   0  550.64   19.30
  -2  -9   0  626.84   22.90
   2  -9   0  546.55   32.10
  -2  -9   0  582.34   20.70
  -2  -9   0  572.34   31.30
  -2  -9   0  582.94   20.30
  -2  -9   0  599.74   32.20
   2  -9   0  583.34   23.90
  -2  -9   0  627.94   23.20
   2  -9   0  592.64   29.50
  -2  -9   0  619.44   23.00
   2  -9   0  573.94   19.50
   2  -9   0  595.94   31.10
  -2  -9   0  589.34   19.10
  -2  -9   0  604.44   26.80
  -2  -9   0  582.34   29.20
  -2   9   0  564.64   29.40
  -2   9   0  562.24   19.40
   2   9   0  614.74   20.60
   2   9   0  599.74   22.90
  -2   9   0  607.54   22.90
   2   9   0  596.14   20.80
   2   9   0  578.94   20.10
   2   9   0  627.84   30.50
   2   9   0  610.64   20.30
   2   9   0  593.24   32.40
  -2   9   0  607.64   24.10
   2   9   0  565.04   23.50
  -2   9   0  594.54   31.90
   2   9   0  556.24   31.70
  -2   9   0  607.14   25.40
   2   9   0  641.74   33.90
   2   9   0  583.14   22.20
  -2   9   0  547.65   28.50
   2   9   0  573.44   31.30
  -2   9   0  582.74   22.70
   2   9   0  588.14   32.00
  -2   9   0  615.84   31.10
  -2   9   0  574.74   19.00
   2   9   0  552.84   18.80
  -3  -9   0  109.09   15.40
  -3  -9   0  132.79   20.00
  -3  -9   0   97.89   11.40
   3  -9   0  109.99   16.80
   3  -9   0  107.29    8.90
  -3  -9   0  122.19   10.20
  -3  -9   0  146.69   21.80
  -3  -9   0  113.59   10.30
   3  -9   0  106.49   14.90
  -3  -9   0  129.89   16.80
   3  -9   0  107.69   12.70
  -3  -9   0  100.19    7.20
   3  -9   0   95.09   11.40
  -3  -9   0   98.89   11.20
   3  -9   0  112.19    8.50
  -3  -9   0  108.29   11.20
   3  -9   0  125.39   18.50
   3  -9   0  112.09   18.10
  -3   9   0  111.39   10.90
  -3   9   0  109.19   16.30
   3   9   0  103.09   11.00
   3   9   0  116.59   11.70
   3   9   0  110.89    7.90
  -3   9   0   92.19   10.60
   3   9   0   99.89   11.00
  -3   9   0  119.89   11.90
   3   9   0  113.39   16.40
  -3   9   0  116.29   12.80
   3   9   0  103.99   17.50
  -3   9   0  104.19   14.80
  -3   9   0  102.99   12.80
   3   9   0  115.69   10.20
   3   9   0  124.19   17.70
  -3   9   0  120.39   17.70
   3   9   0  103.69   16.90
   3   9   0  109.99    8.10
  -3   9   0  129.99   18.10
   3   9   0  131.69   19.40
  -3   9   0  114.19    8.50
  -3   9   0   99.29    8.20
   3   9   0   98.39   10.80
   3   9   0  110.99   10.00
  -4  -9   0  163.98   13.70
   4  -9   0  147.69    9.80
   4  -9   0  148.09   20.40
  -4  -9   0  155.28   21.60
  -4  -9   0  127.89   16.40
  -4  -9   0  148.89   14.30
  -4  -9   0  155.58    7.70
   4  -9   0  149.39   15.80
  -4  -9   0  132.59   12.60
  -4  -9   0  145.49   12.50
  -4  -9   0  143.19   19.20
  -4  -9   0  154.08   11.90
   4  -9   0  148.49   18.30
   4  -9   0  161.78   21.10
   4  -9   0  166.58   13.10
  -4  -9   0  135.89   16.60
   4  -9   0  174.48   16.10
  -4   9   0  166.98   15.10
  -4   9   0  132.19    9.70
   4   9   0  151.18   12.30
  -4   9   0  132.29   16.20
   4   9   0  152.18   20.30
  -4   9   0  154.68   13.10
  -4   9   0  156.48   12.10
   4   9   0  154.18   13.50
  -4   9   0  124.49   12.70
   4   9   0  163.48   18.70
   4   9   0  150.48   19.60
  -4   9   0  126.29   19.30
  -4   9   0  154.58    9.60
   4   9   0  142.79    7.40
  -4   9   0  163.58   14.50
   4   9   0  121.59   12.20
   4   9   0  135.69   11.80
   4   9   0  138.79   19.80
  -4   9   0  149.29   16.40
   4   9   0  152.98   12.40
  -4   9   0  157.78   15.90
   4   9   0  157.58   20.80
   4   9   0  141.99   13.60
   4   9   0  133.39    7.40
   5  -9   0   43.20   15.40
  -5  -9   0   70.89   10.70
   5  -9   0   59.29   15.70
   5  -9   0   72.19   13.60
  -5  -9   0   34.80   13.50
   5  -9   0   63.09    8.50
  -5  -9   0   63.09   12.30
   5  -9   0   51.79   13.10
  -5  -9   0   62.59   10.40
  -5  -9   0   88.39   12.60
  -5  -9   0   61.99   13.80
  -5  -9   0   51.79    5.60
  -5  -9   0   47.80   15.70
  -5  -9   0   67.89   14.80
  -5  -9   0   60.69   11.30
   5  -9   0   60.19    8.60
   5  -9   0   57.59   16.80
   5   9   0   52.99   10.80
   5   9   0   52.09   10.30
  -5   9   0   58.19   11.50
  -5   9   0   44.70   10.30
   5   9   0   58.09    9.70
   5   9   0   40.50   13.80
   5   9   0   74.89   15.50
  -5   9   0   73.09   10.70
   5   9   0   68.39   11.80
  -5   9   0   59.39   11.50
  -5   9   0   78.19   11.20
   5   9   0   66.89   10.80
  -5   9   0   56.69   12.90
   5   9   0   45.10   15.00
  -5   9   0   54.69   17.30
  -5   9   0   76.29   15.20
   5   9   0   51.69   15.20
  -5   9   0   60.99   15.20
  -5   9   0   66.29    8.40
  -5   9   0   68.59   11.20
   5   9   0   71.69   11.20
   6  -9   0  297.27   27.70
   6  -9   0  320.97   16.00
   6  -9   0  322.77   22.40
   6  -9   0  317.77   24.50
  -6  -9   0  358.56   25.80
  -6  -9   0  319.37   12.20
   6  -9   0  375.16   24.20
   6  -9   0  311.77   16.40
  -6  -9   0  349.07   24.30
  -6  -9   0  294.57   25.90
  -6  -9   0  349.37   23.70
  -6  -9   0  378.96   20.30
   6  -9   0  338.17   28.40
  -6  -9   0  362.76   20.10
  -6  -9   0  350.66   24.70
  -6  -9   0  332.67   28.80
  -6  -9   0  320.37   21.40
  -6   9   0  337.87   21.00
  -6   9   0  336.57   16.00
  -6   9   0  336.47   26.60
   6   9   0  330.67   17.90
   6   9   0  324.67   19.20
   6   9   0  338.77   19.40
   6   9   0  322.67   27.90
  -6   9   0  322.17   19.40
   6   9   0  308.07   20.70
  -6   9   0  324.77   37.70
   6   9   0  330.07   35.80
   6   9   0  359.96   21.30
  -6   9   0  379.26   19.80
  -6   9   0  355.76   29.60
  -6   9   0  351.16   15.90
  -6   9   0  332.37   19.60
  -6   9   0  314.17   18.00
  -6   9   0  313.97   18.20
   6   9   0  334.87   28.30
   6   9   0  339.97   25.10
  -6   9   0  341.67   21.00
   7  -9   0  -16.70   11.80
  -7  -9   0   -4.60   14.00
   7  -9   0    8.40   11.40
  -7  -9   0   -1.30    6.80
   7  -9   0    2.00    8.60
   7  -9   0    1.00    6.80
  -7  -9   0    4.20    3.90
  -7  -9   0    6.30    7.40
   7  -9   0    6.70    7.20
  -7  -9   0   11.10   10.70
   7  -9   0   -1.50    9.80
   7  -9   0  -10.90   13.20
   7  -9   0    8.90    5.50
  -7  -9   0   -1.30   11.40
  -7  -9   0    2.10   11.60
  -7  -9   0    1.00   13.10
  -7  -9   0    7.10    9.60
   7  -9   0    2.50    4.30
   7   9   0   -9.20   11.80
  -7   9   0   15.40    8.70
   7   9   0   13.30    8.70
   7   9   0    3.00    9.20
  -7   9   0   -1.70   12.30
  -7   9   0    7.90   12.10
  -7   9   0   19.40    9.70
   7   9   0    4.50    9.00
   7   9   0    7.40    9.30
  -7   9   0    1.70    9.00
  -7   9   0   12.10    9.30
   7   9   0   12.10   12.70
   7   9   0   -5.30    9.40
  -7   9   0    3.00    6.20
   7   9   0    9.40   13.70
  -7   9   0   13.00    9.80
  -7   9   0    5.90    8.30
   7   9   0   -3.60   12.60
  -7   9   0    2.90    7.50
   7   9   0   14.50   13.50
   7   9   0   14.10    4.50
  -7   9   0    7.10    6.50
   7   9   0    3.70    7.50
  -8  -9   0   67.69   15.50
  -8  -9   0   53.29    6.60
  -8  -9   0   47.20   17.70
  -8  -9   0   50.89   15.90
   8  -9   0   57.09    7.50
   8  -9   0   57.49   10.90
  -8  -9   0   64.19   13.30
   8  -9   0   37.70   11.10
   8  -9   0   68.49   18.90
  -8  -9   0   55.09   12.60
   8  -9   0   66.19   15.40
   8  -9   0   52.49   17.90
   8  -9   0   61.69    8.00
   8  -9   0   42.20   17.50
  -8  -9   0   60.19   13.00
  -8  -9   0   52.09   16.50
  -8  -9   0   57.39   19.70
   8  -9   0   56.69   10.50
   8  -9   0   48.70   12.50
  -8  -9   0   64.29   12.20
  -8   9   0   76.29   10.70
  -8   9   0   69.39   13.80
  -8   9   0   56.59   12.80
  -8   9   0   56.69   10.70
  -8   9   0   52.99    9.80
   8   9   0   58.69   14.00
   8   9   0   66.89   13.80
  -8   9   0   58.79    7.60
  -8   9   0   76.49   15.00
   8   9   0   60.59   11.10
   8   9   0   59.89   17.60
   8   9   0   61.69   19.30
  -8   9   0   73.79   10.80
   8   9   0   39.70   17.10
   8   9   0   86.59   14.80
  -8   9   0   47.20   11.70
  -8   9   0   32.50   13.80
  -8   9   0   63.99   13.40
  -8   9   0   69.49    7.40
   8   9   0   52.99   18.50
   8   9   0   67.59   17.10
   8   9   0   32.10   12.00
  -8   9   0   48.90   17.00
   8   9   0   68.19   13.50
   8   9   0   49.90    6.60
  -9  -9   0    0.80    9.80
  -9  -9   0   16.70   14.30
  -9  -9   0   -2.50   14.80
   9  -9   0  -10.90   16.00
   9  -9   0    5.70    5.60
  -9  -9   0   -9.40   11.40
   9  -9   0    3.60   17.10
   9  -9   0   -6.60    9.40
   9  -9   0   -0.90   13.00
   9  -9   0    8.10    8.60
  -9  -9   0    7.90   10.10
  -9  -9   0   13.70   13.90
   9  -9   0   -1.10   11.90
  -9  -9   0    6.10    5.70
   9  -9   0  -12.30    7.80
  -9  -9   0   18.00   14.80
   9   9   0    5.20    9.80
   9   9   0   -7.80   11.00
   9   9   0    8.20   10.30
   9   9   0    9.70   14.00
  -9   9   0    0.30    8.10
   9   9   0   20.60    9.40
  -9   9   0   28.80   13.60
   9   9   0    6.10   13.90
  -9   9   0   11.80    7.70
  -9   9   0   -7.30    9.70
  -9   9   0   -3.30   10.40
  -9   9   0    8.20   14.60
  -9   9   0   13.30    6.60
   9   9   0   22.20   16.30
  -9   9   0    9.00   10.10
  -9   9   0    4.30    7.30
  -9   9   0    7.70    8.20
 -10  -9   0   14.10   14.10
  10  -9   0   21.20   10.70
  10  -9   0   28.90   14.50
  10  -9   0   23.40    7.80
  10  -9   0   15.70   17.70
 -10  -9   0    8.30   14.50
  10  -9   0   27.40   13.30
 -10  -9   0   16.40   16.40
  10  -9   0    8.40   16.40
 -10  -9   0   29.10   11.70
  10  -9   0   16.50    9.70
 -10  -9   0   -2.80   16.50
 -10  -9   0   11.50   12.40
  10  -9   0   33.20   19.70
 -10  -9   0   24.10    6.60
  10  -9   0   14.20    9.90
 -10  -9   0   48.40   15.00
 -10   9   0   30.50    8.80
 -10   9   0   23.50   11.90
  10   9   0   20.20   16.70
 -10   9   0   21.30   12.80
  10   9   0   22.80   12.70
 -10   9   0   14.50    9.40
 -10   9   0   34.40   13.20
 -10   9   0   18.60    9.60
  10   9   0   34.30   18.20
  10   9   0   39.40   19.60
 -10   9   0   18.10   17.00
  10   9   0   13.20   10.30
  10   9   0   23.50   12.50
  10   9   0   13.60   13.10
  10   9   0   33.10   12.20
 -10   9   0   29.10   14.20
  11  -9   0   37.80   22.40
 -11  -9   0   33.70   19.30
  11  -9   0   39.70   35.00
  11  -9   0   67.69   11.20
  11  -9   0   44.40   13.90
  11  -9   0   32.20   14.20
 -11  -9   0   58.69    9.30
  11  -9   0   51.19   12.20
  11  -9   0   58.39   10.70
  11  -9   0   41.10   20.50
 -11  -9   0   25.90   16.70
 -11  -9   0   40.90   19.20
 -11  -9   0   23.60   12.80
 -11  -9   0   35.30   14.70
 -11  -9   0   48.70   12.60
 -11  -9   0   41.10   17.40
  11   9   0   53.39   15.30
  11   9   0   42.80   20.30
  11   9   0   28.80   14.80
 -11   9   0   34.30   13.90
 -11   9   0   61.89   16.80
  11   9   0   32.70   21.00
 -11   9   0   35.40   12.70
 -11   9   0   64.69   12.90
 -11   9   0   69.49   11.50
  11   9   0   60.09   15.60
  11   9   0   48.00   12.10
  11   9   0   54.49   20.00
 -11   9   0   38.00   15.80
 -11   9   0   57.49   13.90
  12  -9   0  -18.30   18.10
 -12  -9   0   25.50   19.60
 -12  -9   0    4.40   17.20
  12  -9   0   -2.60   14.20
  12  -9   0   20.70   19.00
  12  -9   0   -4.40    9.60
 -12  -9   0   -8.40   12.70
  12  -9   0    8.70   17.50
 -12  -9   0   -8.10   10.50
  12  -9   0   18.20    8.50
 -12  -9   0    2.90    8.30
 -12  -9   0   14.80   15.30
 -12  -9   0   -6.90    6.50
  12  -9   0   -0.70    9.60
 -12  -9   0   31.00   17.20
  12   9   0   22.50   20.60
 -12   9   0    2.60   13.10
 -12   9   0  -19.70   10.50
  12   9   0   17.50   19.70
  12   9   0   -6.30   10.70
  12   9   0    7.10   12.50
  12   9   0   17.10   21.40
 -12   9   0   12.40   11.90
 -12   9   0    9.00   10.30
  12   9   0   -6.70   13.70
 -12   9   0   -8.40   12.20
 -12   9   0   -6.50    9.90
  12   9   0   10.60   27.50
 -12   9   0  -18.50   18.20
 -12   9   0   12.60    8.80
  13  -9   0   13.90   20.50
  13  -9   0   23.60   11.40
 -13  -9   0   36.20    9.50
 -13  -9   0   41.60   19.80
  13  -9   0   35.00   10.00
 -13  -9   0   40.90   14.00
  13  -9   0   42.10   19.70
  13  -9   0   18.70   11.60
 -13  -9   0    9.60    8.90
  13  -9   0   -3.20   20.70
 -13  -9   0   18.90   20.60
 -13  -9   0   41.90   16.20
 -13  -9   0   33.10   19.40
 -13  -9   0   26.50   16.80
  13   9   0   36.70   12.00
 -13   9   0   -2.70   19.00
  13   9   0   58.89   23.00
  13   9   0   59.59   26.30
 -13   9   0   46.70   16.10
 -13   9   0   21.90   10.70
 -13   9   0   33.00   10.70
  13   9   0   42.60   14.40
 -13   9   0   14.60   14.00
 -13   9   0   58.59   15.80
  13   9   0   39.80   31.90
  13   9   0   24.60   19.10
  13   9   0   34.70   18.10
 -13   9   0   26.50   11.90
 -13   9   0   51.09   27.60
 -14  -9   0   38.80   19.30
 -14  -9   0   51.89   11.30
  14  -9   0   30.10   13.10
 -14  -9   0   54.89   19.10
 -14  -9   0   47.80   21.50
  14  -9   0   91.39   25.00
 -14  -9   0   59.59   22.40
 -14  -9   0   39.00   14.60
  14  -9   0   32.90   10.50
 -14  -9   0   31.20   19.20
  14  -9   0   26.60   18.90
 -14   9   0   33.90   16.10
  14   9   0   23.40   12.40
 -14   9   0   44.50   11.90
  14   9   0   61.89   17.40
  14   9   0   -7.50   20.60
  14   9   0   19.80   25.50
 -14   9   0   38.70   18.70
 -14   9   0   75.99   16.40
  14   9   0   57.59   17.30
  14   9   0   38.90   27.50
 -14   9   0   51.19   13.80
  14   9   0   54.19   25.90
 -14   9   0   42.00   15.60
 -14   9   0   64.19   15.20
 -15  -9   0  125.69   14.00
  15  -9   0  152.78   25.90
 -15  -9   0  181.08   28.20
  15  -9   0  184.58   37.20
 -15  -9   0  114.29   26.20
 -15  -9   0  154.18   30.30
  15  -9   0  158.48   28.90
 -15  -9   0  149.09   27.20
 -15  -9   0  162.58   25.20
  15  -9   0  169.08   25.00
  15   9   0  139.19   31.60
  15   9   0  120.69   23.80
 -15   9   0  137.59   25.40
 -15   9   0  137.29   18.20
  15   9   0  153.98   36.70
  15   9   0  245.18   39.80
 -15   9   0  119.49   23.00
  15   9   0  168.88   21.40
 -15   9   0  149.88   26.30
  15   9   0  127.49   31.40
  15   9   0  183.98   29.00
 -15   9   0  182.48   22.50
 -15   9   0  153.78   22.50
 -15   9   0  193.58   21.40
  16  -9   0   10.40   13.50
  16  -9   0  -11.20    9.60
 -16  -9   0  -14.10   17.20
 -16  -9   0   -7.60    9.60
  16  -9   0   26.70   18.40
  16  -9   0    4.30   17.50
  16  -9   0   73.69   27.60
 -16  -9   0   10.50   18.40
 -16  -9   0    1.60   16.50
  16  -9   0   -8.90   10.70
 -16  -9   0   11.90    8.80
 -16  -9   0    9.20   14.60
 -16  -9   0   16.80   18.20
  16   9   0   -5.60   27.70
 -16   9   0   22.40   18.10
 -16   9   0  -11.80   11.60
  16   9   0  -36.90   21.30
  16   9   0  -14.60   22.60
 -16   9   0   15.00   15.20
 -16   9   0   10.30   12.70
  16   9   0    6.20   17.80
 -16   9   0   45.80   14.40
  16   9   0   45.50   13.40
  16   9   0   -7.00   15.00
 -16   9   0   44.40   15.50
 -16   9   0   -4.60   16.80
  16   9   0   27.50   18.60
  17  -9   0  148.89   28.90
 -17  -9   0  120.19   30.50
 -17  -9   0  116.99   32.40
  17  -9   0   97.39   22.80
  17  -9   0  139.99   35.70
 -17  -9   0   96.29   22.40
 -17  -9   0  142.09   29.60
  17  -9   0  138.29   28.10
  17   9   0  169.38   19.40
  17   9   0  146.09   30.00
 -17   9   0  139.09   22.50
  17   9   0  166.18   30.60
 -17   9   0  152.18   29.70
  17   9   0  165.88   34.00
 -17   9   0   86.79   26.70
  17   9   0  119.59   39.40
 -17   9   0  156.18   27.80
  17   9   0   85.79   31.40
  18  -9   0   83.69   23.20
 -18  -9   0   22.80   28.40
 -18  -9   0   81.69   28.50
 -18  -9   0   79.79   25.30
  18  -9   0  103.59   34.30
 -18  -9   0   56.49   20.70
  18  -9   0   29.50   21.40
 -18   9   0   40.30   17.40
  18   9   0   34.20   23.00
  18   9   0   91.09   22.60
  18   9   0  113.79   20.30
  18   9   0   32.10   33.90
 -18   9   0   42.20   22.30
 -18   9   0   32.00   22.60
 -18   9   0   29.60   21.00
 -19  -9   0   80.69   27.80
  19  -9   0   66.99   25.10
  19  -9   0   61.49   32.40
 -19  -9   0   84.19   32.80
 -19  -9   0    9.70   23.60
  19   9   0   67.89   36.50
 -19   9   0   11.90   21.90
  19   9   0   29.30   19.90
  19   9   0   64.69   18.20
  19   9   0   22.10   39.60
 -20  -9   0   63.29   49.90
 -20  -9   0   61.99   38.70
  20   9   0   -8.70   25.50
 -20   9   0   14.60   24.80
  20   9   0    7.40   40.00
  20   9   0   -0.70   13.80
   0 -10   0 2290.57   76.59
   0 -10   0 2209.98   60.59
   0 -10   0 2245.38   74.49
   0 -10   0 2223.88   60.59
   0 -10   0 2290.07   67.09
   0 -10   0 2237.08   75.39
   0 -10   0 2294.87   62.89
   0  10   0 2303.67   63.39
   0  10   0 2237.18   72.49
   0  10   0 2288.77   60.49
   0  10   0 2110.29   72.39
   0  10   0 2279.37   73.79
   0  10   0 2344.87   67.39
   0  10   0 2269.57   60.89
   0  10   0 2383.16   63.69
   0  10   0 2211.18   76.39
   0  10   0 2299.77   63.89
  -1 -10   0  746.13   37.70
  -1 -10   0  786.12   39.30
  -1 -10   0  762.12   26.20
   1 -10   0  772.62   30.20
   1 -10   0  732.43   38.10
  -1 -10   0  728.53   22.50
   1 -10   0  742.53   24.40
   1 -10   0  754.82   39.60
  -1 -10   0  773.62   38.10
   1 -10   0  774.82   37.50
  -1 -10   0  770.32   34.90
  -1 -10   0  735.23   24.40
  -1 -10   0  750.42   26.40
  -1 -10   0  735.03   31.50
  -1 -10   0  723.63   26.80
   1 -10   0  732.53   24.50
   1 -10   0  775.52   36.20
  -1  10   0  800.22   27.50
   1  10   0  725.73   35.70
  -1  10   0  783.22   28.90
   1  10   0  712.73   29.60
  -1  10   0  745.73   38.70
  -1  10   0  750.62   35.10
   1  10   0  736.43   38.20
  -1  10   0  763.82   28.30
   1  10   0  715.73   26.70
   1  10   0  751.82   36.40
   1  10   0  784.42   33.70
   1  10   0  732.83   25.60
  -1  10   0  770.32   35.20
   1  10   0  772.72   26.90
  -1  10   0  729.33   23.80
  -1  10   0  769.52   36.50
  -1  10   0  716.23   24.30
   1  10   0  769.32   39.00
  -1  10   0  740.43   27.00
   1  10   0  787.02   26.60
  -1  10   0  765.82   35.30
   2 -10   0  352.56   23.90
  -2 -10   0  371.76   24.50
  -2 -10   0  354.96   26.90
  -2 -10   0  347.67   14.90
  -2 -10   0  358.36   27.70
  -2 -10   0  353.86   17.60
  -2 -10   0  365.36   14.40
   2 -10   0  400.76   27.90
   2 -10   0  375.26   28.80
  -2 -10   0  424.26   18.60
   2 -10   0  346.87   14.90
  -2 -10   0  389.86   18.60
   2 -10   0  377.06   19.90
   2 -10   0  344.37   14.90
   2 -10   0  358.86   28.10
  -2 -10   0  365.66   15.30
  -2  10   0  334.57   25.10
   2  10   0  358.86   14.80
  -2  10   0  392.86   19.30
   2  10   0  386.46   27.80
   2  10   0  378.46   27.60
  -2  10   0  345.17   14.30
   2  10   0  374.06   28.20
   2  10   0  371.26   17.60
  -2  10   0  371.26   15.10
  -2  10   0  369.56   21.40
  -2  10   0  410.16   20.20
   2  10   0  352.56   14.80
  -2  10   0  354.06   17.90
   2  10   0  326.67   13.90
   2  10   0  386.06   27.10
   2  10   0  353.96   16.30
   2  10   0  397.76   25.80
  -2  10   0  370.56   18.30
  -2  10   0  355.36   17.70
   2  10   0  393.76   16.10
  -2  10   0  375.16   26.00
  -2  10   0  377.06   24.80
  -2  10   0  362.86   24.30
   2  10   0  360.26   19.50
   2  10   0  351.16   17.70
   2  10   0  374.16   18.20
   3 -10   0    5.60   12.20
  -3 -10   0    2.70    6.90
   3 -10   0   -0.70    8.10
  -3 -10   0    3.00   12.30
  -3 -10   0   -1.20    5.60
  -3 -10   0    5.30    4.20
   3 -10   0   -6.00    4.80
  -3 -10   0   10.20   10.20
   3 -10   0   -6.90    5.00
   3 -10   0    3.60    8.00
   3 -10   0   -5.90   12.00
  -3 -10   0   -1.00    6.90
  -3 -10   0    1.70    6.80
  -3 -10   0   -1.30   12.30
   3 -10   0   -0.10   10.30
  -3 -10   0  -12.10    8.60
  -3 -10   0    2.60    7.40
   3 -10   0  -10.10   11.30
  -3  10   0   -7.60    8.70
   3  10   0    4.30    3.70
   3  10   0   -6.80    6.00
  -3  10   0   10.60   10.60
   3  10   0    5.50    6.70
   3  10   0    1.40    5.70
  -3  10   0    6.90   10.70
   3  10   0    6.40    6.80
   3  10   0   -8.20   10.00
   3  10   0   -4.50    4.50
  -3  10   0   -7.60    6.30
   3  10   0   -8.50    4.70
   3  10   0   -4.00    6.60
   3  10   0   -7.90   10.20
   3  10   0    0.00    9.90
   3  10   0   -3.20    5.30
  -3  10   0   -2.40    6.60
  -3  10   0    2.80    8.20
  -3  10   0    4.40    7.70
  -3  10   0   -4.30    4.30
   3  10   0   -9.50    9.50
  -3  10   0    4.80    7.20
  -3  10   0    7.20    9.90
  -3  10   0   -1.40    4.80
  -4 -10   0   78.89    6.30
  -4 -10   0   81.89   12.30
  -4 -10   0   70.09   14.80
   4 -10   0   69.89    8.70
  -4 -10   0   79.19   11.40
  -4 -10   0   69.99   11.40
  -4 -10   0   56.39   18.80
   4 -10   0   82.09   14.40
  -4 -10   0   86.59   15.10
   4 -10   0   82.99   14.80
   4 -10   0   64.39    8.70
   4 -10   0   61.69   17.60
   4 -10   0   44.00   20.40
  -4 -10   0   56.79   16.30
   4 -10   0   69.79   11.40
  -4 -10   0   86.69   10.70
   4 -10   0   65.49   17.90
   4  10   0   75.69   10.60
  -4  10   0   69.89   13.50
  -4  10   0   91.29   11.10
   4  10   0   67.29    7.00
   4  10   0   70.09   16.90
   4  10   0   64.29   10.60
  -4  10   0   79.79    8.40
  -4  10   0   77.29   17.00
  -4  10   0   64.39   23.80
   4  10   0   62.29   11.50
   4  10   0   67.19   14.90
   4  10   0   67.99   11.40
   4  10   0   65.89   10.80
   4  10   0   58.29   14.80
   4  10   0   53.89    6.40
  -4  10   0   75.49   12.60
  -4  10   0   78.89   11.70
  -4  10   0   63.59    8.30
  -4  10   0   77.69   13.10
  -4  10   0   61.19   15.20
  -5 -10   0  103.29    7.90
  -5 -10   0  127.69   18.70
  -5 -10   0  119.09   23.20
  -5 -10   0  117.59   15.20
  -5 -10   0  116.89   12.60
   5 -10   0  133.19   23.20
   5 -10   0  110.29   10.10
  -5 -10   0  107.99   13.20
  -5 -10   0   92.99   21.80
   5 -10   0  128.89   17.30
  -5 -10   0  113.69   20.40
   5 -10   0   97.09   19.50
   5 -10   0  113.29   17.90
  -5 -10   0  111.09   18.20
  -5 -10   0  112.09   12.10
   5  10   0  124.19   15.50
   5  10   0  142.09   20.10
  -5  10   0  114.89   16.70
  -5  10   0  118.49   15.00
  -5  10   0  116.09   16.40
  -5  10   0  101.09   15.50
  -5  10   0  125.19   19.80
   5  10   0  111.39   14.40
  -5  10   0  102.39    9.70
   5  10   0  105.49   19.90
  -5  10   0  115.69   19.30
   5  10   0  113.79   12.50
  -5  10   0  100.79    9.70
   5  10   0   93.59   12.30
   5  10   0   88.49   19.00
   5  10   0   84.39   18.70
   5  10   0  108.69   13.70
   5  10   0   92.09   17.90
  -5  10   0  129.19   20.30
   5  10   0  102.09   12.50
  -5  10   0  109.99   11.60
  -6 -10   0  112.39   13.20
  -6 -10   0  106.69   22.40
   6 -10   0   99.99   19.10
  -6 -10   0   87.09   13.40
   6 -10   0   95.69   11.00
  -6 -10   0   88.19   12.10
   6 -10   0   94.79   21.00
  -6 -10   0  116.29   22.10
   6 -10   0   83.49   10.30
   6 -10   0   97.79   16.40
   6 -10   0   99.69   19.90
  -6 -10   0   99.29   18.70
  -6 -10   0   87.99   19.40
  -6 -10   0   84.79    7.60
  -6 -10   0  123.89   15.60
   6 -10   0   90.99   16.20
  -6 -10   0   81.69   15.00
  -6  10   0   73.79   13.70
   6  10   0   80.09   13.50
  -6  10   0   92.99   12.70
   6  10   0   61.49   17.20
  -6  10   0  107.09   14.10
   6  10   0  115.99   21.90
  -6  10   0   93.59   14.00
  -6  10   0  114.89   16.10
   6  10   0   96.39   13.70
  -6  10   0   95.39   15.70
  -6  10   0  102.99   17.40
   6  10   0   82.49   18.10
  -6  10   0   77.79    9.80
  -6  10   0   91.09   18.60
   6  10   0  104.49   14.50
   6  10   0   93.19   15.10
   6  10   0   81.19   11.90
   6  10   0  109.79   14.30
   6  10   0   74.19   17.60
  -6  10   0  101.19   13.30
  -6  10   0   94.19   15.00
   6  10   0   86.49   20.20
   7 -10   0    4.90   16.00
  -7 -10   0  -18.00    8.50
   7 -10   0   -4.40    6.70
  -7 -10   0   -0.30   14.90
  -7 -10   0   16.10   11.50
  -7 -10   0    8.60   11.90
   7 -10   0   -8.80   10.50
  -7 -10   0   -3.50    7.00
  -7 -10   0    1.30   12.90
   7 -10   0  -23.20   12.30
  -7 -10   0   14.50    9.00
   7 -10   0    2.50   11.20
  -7 -10   0    5.30   14.40
  -7 -10   0    4.20    3.90
   7 -10   0   -7.30   12.40
   7 -10   0   -2.50    6.20
  -7  10   0   27.10   15.20
  -7  10   0    1.60   13.00
  -7  10   0   14.90    9.60
   7  10   0   26.50   14.20
   7  10   0    9.00    8.60
  -7  10   0   -5.60    7.10
  -7  10   0    5.60    8.40
   7  10   0    2.70    9.80
  -7  10   0   -3.50    9.20
   7  10   0    7.00   12.30
  -7  10   0    3.60    6.50
  -7  10   0    1.10    6.50
   7  10   0   13.50   14.20
  -7  10   0   27.60   15.00
   7  10   0    2.90    7.80
   7  10   0    3.80    9.10
  -7  10   0    6.70   11.00
  -7  10   0    0.40   10.80
   7  10   0    8.00   10.70
  -7  10   0    6.40    9.20
   7  10   0    3.80   13.90
   8 -10   0  295.67   24.50
  -8 -10   0  234.48   29.00
   8 -10   0  263.57   16.90
  -8 -10   0  233.98   22.30
  -8 -10   0  267.17   20.40
   8 -10   0  251.97   22.50
  -8 -10   0  236.58   11.00
  -8 -10   0  228.08   24.30
  -8 -10   0  234.88   26.50
  -8 -10   0  244.18   23.10
   8 -10   0  252.07   16.40
   8 -10   0  215.38   28.40
   8 -10   0  242.08   26.60
  -8 -10   0  233.18   23.50
   8 -10   0  219.88   30.20
  -8 -10   0  246.18   19.30
   8  10   0  269.57   29.70
   8  10   0  215.68   11.20
   8  10   0  260.77   25.60
  -8  10   0  258.47   16.30
   8  10   0  219.68   20.80
   8  10   0  285.17   30.60
   8  10   0  257.67   22.20
  -8  10   0  282.77   20.40
   8  10   0  290.27   20.30
  -8  10   0  257.57   17.90
  -8  10   0  256.57   16.60
  -8  10   0  264.37   29.20
  -8  10   0  243.08   17.40
  -8  10   0  249.18   18.80
   8  10   0  247.88   20.20
   8  10   0  247.38   17.30
  -8  10   0  260.17   21.20
  -8  10   0  279.17   22.40
   9 -10   0   77.09   15.90
  -9 -10   0  102.69   20.20
   9 -10   0   64.79   12.10
  -9 -10   0   81.39   19.60
   9 -10   0   78.59   20.70
  -9 -10   0   62.69    7.40
   9 -10   0   45.10   21.50
   9 -10   0   58.49   12.40
  -9 -10   0   72.19   12.90
  -9 -10   0   45.70   17.80
  -9 -10   0   85.09   23.50
   9 -10   0   78.79   15.20
   9 -10   0   62.99   18.00
   9 -10   0   60.59    7.90
   9 -10   0   34.80   14.90
  -9 -10   0   67.29   14.00
  -9 -10   0   54.79   14.30
   9  10   0   71.89   16.70
   9  10   0   63.59   12.00
   9  10   0   67.99   14.40
  -9  10   0   86.59   12.70
   9  10   0   92.49   18.40
  -9  10   0   53.89   15.40
  -9  10   0   65.29   13.00
   9  10   0   52.79   19.50
   9  10   0   39.80   11.60
   9  10   0  114.99   22.10
  -9  10   0   34.50   14.00
  -9  10   0   40.50   11.20
   9  10   0   66.49   20.40
  -9  10   0   48.00   10.80
  -9  10   0   82.99   12.90
  -9  10   0   75.89   15.50
 -10 -10   0  423.46   30.10
 -10 -10   0  401.46   32.90
  10 -10   0  337.17   28.60
  10 -10   0  428.76   38.40
 -10 -10   0  452.45   40.70
 -10 -10   0  396.36   16.60
 -10 -10   0  358.46   33.90
  10 -10   0  429.66   23.90
  10 -10   0  433.16   24.50
  10 -10   0  370.56   23.30
  10 -10   0  397.16   17.80
  10 -10   0  354.26   28.50
 -10 -10   0  423.66   27.10
 -10 -10   0  403.76   26.90
  10 -10   0  409.76   35.60
  10  10   0  427.16   37.70
  10  10   0  444.66   29.70
 -10  10   0  406.46   27.00
 -10  10   0  406.36   26.80
  10  10   0  427.86   29.10
 -10  10   0  384.56   38.00
  10  10   0  411.76   36.60
  10  10   0  412.26   26.90
 -10  10   0  399.76   17.10
 -10  10   0  447.06   28.10
 -10  10   0  381.56   22.10
  10  10   0  450.55   33.60
  10  10   0  402.46   21.90
 -10  10   0  414.06   23.70
  10  10   0  414.36   26.90
 -11 -10   0   64.59   19.20
  11 -10   0   49.80   12.20
  11 -10   0   67.59   22.40
 -11 -10   0   51.79   15.80
 -11 -10   0   53.09   20.40
 -11 -10   0   62.49    8.10
 -11 -10   0   56.49   14.80
  11 -10   0   26.60   18.90
 -11 -10   0   31.50   19.20
  11 -10   0   71.29    9.90
 -11 -10   0   70.49   21.90
  11 -10   0   36.60   11.70
 -11 -10   0   33.00   12.40
  11 -10   0   28.70   23.40
  11 -10   0   66.39   18.20
  11 -10   0   53.39   12.60
  11  10   0   42.30   23.20
 -11  10   0   65.99   15.90
 -11  10   0   50.09   11.60
 -11  10   0   66.89   16.80
 -11  10   0   59.79   10.00
 -11  10   0   15.70   18.30
 -11  10   0   48.30   17.00
 -11  10   0   34.80   15.70
  11  10   0   78.49   17.40
 -11  10   0   52.89   12.50
  11  10   0   60.09   20.50
  11  10   0   54.59   16.80
 -12 -10   0   47.90   21.30
 -12 -10   0   37.20   19.10
  12 -10   0   84.79   14.10
  12 -10   0   37.20   20.20
 -12 -10   0   61.69   17.50
  12 -10   0   49.70   24.50
 -12 -10   0   64.49    9.00
  12 -10   0   51.69   12.70
  12 -10   0   66.29   10.60
 -12 -10   0   60.59   23.20
  12 -10   0  108.59   27.10
 -12 -10   0   49.70   14.50
 -12  10   0   48.40   13.20
 -12  10   0   52.59   13.30
 -12  10   0   50.79   18.00
  12  10   0   41.30   13.70
 -12  10   0   70.79   13.80
  12  10   0   73.09   16.20
 -12  10   0   63.09   17.30
 -12  10   0   12.80   19.40
  12  10   0   34.90   19.90
  12  10   0   63.79   13.00
 -12  10   0   59.69   10.70
 -12  10   0   52.79   16.10
  12  10   0   78.89   23.80
  13 -10   0   10.10   17.10
  13 -10   0   38.40    9.40
 -13 -10   0   32.10   18.30
  13 -10   0   31.10   19.80
  13 -10   0   45.90   13.30
  13 -10   0   72.19   23.30
 -13 -10   0   23.30   17.40
  13 -10   0   93.39   33.30
 -13 -10   0   36.30    8.10
 -13 -10   0   42.20   16.90
 -13 -10   0   16.60   20.30
 -13 -10   0    4.20   16.20
 -13  10   0   36.40   13.30
  13  10   0   26.50   22.10
 -13  10   0   49.20   15.20
 -13  10   0   55.59   16.70
  13  10   0   39.70   22.70
 -13  10   0   57.99   13.30
  13  10   0   21.80   17.20
  13  10   0   57.29   13.80
  13  10   0   40.70   17.60
  13  10   0   12.10   20.50
  13  10   0   23.20   14.60
 -13  10   0   61.19   19.00
 -13  10   0   52.19   14.20
 -13  10   0   58.19   18.50
 -14 -10   0    0.10   10.30
  14 -10   0   10.50    7.70
 -14 -10   0   -0.30   11.90
  14 -10   0   -3.50   16.80
  14 -10   0   -8.20   16.90
 -14 -10   0  -26.70   12.20
  14 -10   0   -4.00    9.80
  14 -10   0   41.60   19.80
  14 -10   0  -14.50   23.10
 -14 -10   0   33.00   18.40
 -14 -10   0   15.50    9.00
  14 -10   0   -2.00   11.10
 -14 -10   0   -5.30   17.70
 -14 -10   0  -10.50   17.70
 -14 -10   0    6.70   17.70
  14  10   0  -12.00   13.30
 -14  10   0    7.50   12.50
  14  10   0   16.50   13.60
 -14  10   0   -2.70   13.30
  14  10   0  -28.70   19.70
 -14  10   0    5.90   10.40
 -14  10   0  -22.90   12.90
  14  10   0   -8.90   22.10
 -14  10   0   14.90   13.50
  14  10   0  -35.10   18.10
 -14  10   0   10.30   10.90
  14  10   0    0.80   16.00
  14  10   0    3.80   10.80
 -15 -10   0   -8.80   13.00
  15 -10   0  -21.10   15.80
  15 -10   0   27.40   25.60
 -15 -10   0    2.90   17.60
 -15 -10   0   13.80   18.60
  15 -10   0   18.50   17.90
 -15 -10   0    8.20   15.50
 -15 -10   0   17.10   19.90
  15 -10   0   34.80   14.10
 -15 -10   0    5.70    6.60
 -15 -10   0    0.50    8.30
  15  10   0   27.10   15.40
 -15  10   0    8.30   11.50
  15  10   0   13.60   16.80
  15  10   0    4.80   13.30
  15  10   0  -35.70   23.70
  15  10   0   -5.50   21.70
 -15  10   0  -17.30   14.30
 -15  10   0   -0.90   15.90
  15  10   0   41.90   13.80
 -15  10   0    2.50   11.30
 -15  10   0  -14.30   15.70
  15  10   0   21.40   26.30
 -16 -10   0  150.18   33.40
 -16 -10   0   91.89   27.40
  16 -10   0  136.09   27.90
 -16 -10   0   99.09   26.60
 -16 -10   0   96.59   22.30
  16 -10   0  156.78   35.50
  16 -10   0   96.59   24.90
  16 -10   0  122.29   23.40
 -16  10   0  141.19   27.80
  16  10   0   92.29   20.40
  16  10   0  176.58   29.90
 -16  10   0  139.09   20.90
 -16  10   0  122.29   25.10
  16  10   0   38.60   32.30
 -16  10   0  120.09   37.70
  16  10   0   88.09   31.90
 -16  10   0  128.59   29.00
 -17 -10   0  143.29   34.00
  17 -10   0  115.69   21.30
 -17 -10   0  114.19   33.70
 -17 -10   0  184.88   35.30
  17 -10   0  174.78   33.50
  17  10   0  100.69   25.90
  17  10   0  129.19   41.30
 -17  10   0  202.68   34.10
  17  10   0   52.79   28.80
  17  10   0  105.89   41.90
 -17  10   0  114.29   20.20
 -17  10   0  159.68   29.70
 -18 -10   0  348.57   43.60
 -18 -10   0  256.67   41.80
 -18 -10   0  283.77   44.90
 -18 -10   0  297.27   32.10
  18 -10   0  303.77   34.30
  18  10   0  322.07   55.79
 -18  10   0  292.37   35.30
 -18  10   0  324.17   39.20
  18  10   0  214.88   42.80
  19 -10   0  121.59   39.80
  19 -10   0   81.19   30.90
 -19 -10   0   69.39   37.30
 -19 -10   0  155.08   49.90
  19  10   0   94.89   24.20
  19  10   0   19.40   31.40
  19  10   0  -13.10   50.19
   0 -11   0   22.60    7.40
   0 -11   0   25.60   11.20
   0 -11   0    8.20   12.60
   0 -11   0   22.10    7.60
   0 -11   0   25.50   15.10
   0 -11   0   10.80   13.40
   0  11   0   21.90   11.20
   0  11   0   39.60    7.80
   0  11   0   20.40   11.40
   0  11   0   13.80    7.40
   0  11   0   13.80    6.30
   0  11   0   19.70    9.40
   0  11   0   17.70   12.60
   0  11   0   29.90    7.30
   0  11   0   33.30    8.50
   0  11   0   26.90   12.00
   1 -11   0  282.47   24.10
  -1 -11   0  240.28   15.00
  -1 -11   0  276.17   19.70
   1 -11   0  259.87   13.50
  -1 -11   0  297.17   27.30
  -1 -11   0  270.37   15.00
   1 -11   0  286.57   19.20
  -1 -11   0  266.17   15.90
   1 -11   0  300.17   28.50
   1 -11   0  280.57   13.90
  -1 -11   0  277.17   28.00
   1 -11   0  289.37   27.70
  -1 -11   0  276.67   25.60
   1 -11   0  278.27   26.70
   1  11   0  275.37   15.90
  -1  11   0  256.87   13.70
   1  11   0  299.67   24.90
  -1  11   0  283.17   17.30
  -1  11   0  272.87   13.10
  -1  11   0  265.97   37.30
   1  11   0  303.37   24.50
  -1  11   0  255.87   15.70
  -1  11   0  302.67   17.40
   1  11   0  305.97   27.40
   1  11   0  271.97   15.20
  -1  11   0  284.97   23.40
  -1  11   0  267.87   23.60
   1  11   0  273.07   15.00
   1  11   0  251.07   17.60
   1  11   0  260.57   26.20
   1  11   0  249.48   15.60
   1  11   0  262.77   14.90
  -1  11   0  283.47   19.20
  -1  11   0  277.07   16.00
  -1  11   0  250.77   15.20
  -2 -11   0  200.98   14.80
  -2 -11   0  204.58   15.90
  -2 -11   0  193.78   10.50
  -2 -11   0  196.88   11.20
   2 -11   0  185.28   24.00
  -2 -11   0  203.18   14.20
  -2 -11   0  183.58   23.30
   2 -11   0  191.88   11.30
   2 -11   0  186.48   25.00
  -2 -11   0  213.18   14.60
   2 -11   0  204.98   24.40
   2 -11   0  203.18   16.50
   2 -11   0  178.18   11.20
   2 -11   0  178.68   20.10
  -2 -11   0  205.68   26.30
  -2 -11   0  198.28   24.10
  -2 -11   0  174.18   17.90
   2  11   0  172.98    9.80
  -2  11   0  154.48   19.80
  -2  11   0  226.68   33.00
  -2  11   0  161.88   13.70
   2  11   0  179.58   14.10
  -2  11   0  172.88   10.60
  -2  11   0  189.88   15.90
   2  11   0  210.38   24.50
  -2  11   0  175.78   14.70
  -2  11   0  188.08   11.20
   2  11   0  214.98   15.60
  -2  11   0  224.58   22.70
  -2  11   0  211.78   17.70
   2  11   0  177.88   13.70
  -2  11   0  213.58   34.20
   2  11   0  176.28   23.60
  -2  11   0  187.08   14.60
   2  11   0  174.58   12.40
   2  11   0  193.98   13.90
   2  11   0  196.58   13.90
   2  11   0  211.68   23.70
   2  11   0  206.98   21.30
  -2  11   0  162.98   13.40
  -3 -11   0  185.18   24.40
  -3 -11   0  171.88   11.80
  -3 -11   0  203.88   15.70
  -3 -11   0  165.28   23.30
   3 -11   0  209.38   24.70
   3 -11   0  207.28   20.90
   3 -11   0  186.18   24.60
  -3 -11   0  172.18   19.10
  -3 -11   0  192.38   14.80
  -3 -11   0  178.58    9.50
   3 -11   0  212.38   15.90
   3 -11   0  189.98   11.10
   3 -11   0  182.48   11.10
  -3 -11   0  191.58   12.30
   3 -11   0  185.78   25.00
  -3 -11   0  175.78   14.30
   3  11   0  171.88   11.70
  -3  11   0  189.48   24.30
  -3  11   0  169.98   15.10
   3  11   0  168.58   10.90
   3  11   0  202.38   14.80
  -3  11   0  197.38   10.70
  -3  11   0  207.98   28.90
   3  11   0  178.68   22.00
  -3  11   0  192.98   15.10
   3  11   0  197.38   15.70
   3  11   0  178.18   23.60
   3  11   0  185.38   14.60
   3  11   0  189.78   15.30
   3  11   0  200.18   21.30
  -3  11   0  179.18   15.90
  -3  11   0  210.98   14.60
   3  11   0  171.08   11.60
   3  11   0  171.68   11.60
  -3  11   0  190.88   15.50
   3  11   0  173.88   20.40
   3  11   0  171.48    9.50
  -3  11   0  174.18   20.20
  -3  11   0  211.18   20.70
   3  11   0  181.98   22.30
  -4 -11   0  665.63   40.30
   4 -11   0  696.93   38.90
  -4 -11   0  646.64   37.60
  -4 -11   0  647.84   33.00
  -4 -11   0  667.83   20.40
   4 -11   0  754.02   38.00
   4 -11   0  701.43   28.20
   4 -11   0  671.03   39.30
  -4 -11   0  644.64   25.30
  -4 -11   0  675.53   28.20
  -4 -11   0  646.34   38.50
   4 -11   0  625.04   22.70
   4 -11   0  710.73   34.00
  -4 -11   0  703.63   29.00
   4 -11   0  694.33   32.10
   4 -11   0  711.43   27.00
   4  11   0  733.63   40.90
  -4  11   0  712.23   34.40
  -4  11   0  668.63   37.30
   4  11   0  729.03   29.40
   4  11   0  715.73   28.80
   4  11   0  640.34   21.50
  -4  11   0  651.83   32.20
   4  11   0  646.34   38.70
   4  11   0  664.23   21.40
  -4  11   0  702.93   24.40
  -4  11   0  665.53   28.90
  -4  11   0  620.54   22.00
   4  11   0  675.63   28.40
  -4  11   0  714.43   27.40
   4  11   0  635.84   25.20
  -4  11   0  660.83   35.60
  -4  11   0  711.83   30.90
   4  11   0  700.53   28.30
   4  11   0  690.43   36.20
   4  11   0  681.33   27.90
  -4  11   0  724.43   47.60
   4  11   0  642.54   38.80
   4  11   0  692.03   40.70
   5 -11   0  135.39   22.80
   5 -11   0  123.59   20.20
   5 -11   0  135.29   13.80
  -5 -11   0  136.29   14.80
  -5 -11   0  113.39   13.80
  -5 -11   0  130.79   25.40
  -5 -11   0  147.19   19.80
  -5 -11   0  112.79   15.50
  -5 -11   0  127.09   23.40
  -5 -11   0  119.19   12.40
   5 -11   0  129.39   18.80
  -5 -11   0  135.29   19.90
   5 -11   0  106.09   11.30
   5 -11   0  181.48   25.50
  -5  11   0  128.29   16.80
   5  11   0  135.29   15.60
   5  11   0  122.59   13.40
  -5  11   0  150.88   17.20
  -5  11   0  104.09   19.00
  -5  11   0  160.98   19.70
   5  11   0  108.39   12.50
  -5  11   0   94.39   10.50
   5  11   0  131.39   15.40
  -5  11   0  114.59   10.20
  -5  11   0  119.99   15.00
   5  11   0  134.69   15.60
  -5  11   0  111.29   12.70
   5  11   0  131.09   21.40
   5  11   0  114.59   22.90
  -5  11   0  139.39   25.90
  -5  11   0  133.59   21.70
  -5  11   0  111.79   13.70
   5  11   0  137.49   20.60
   5  11   0  161.78   37.90
   6 -11   0   77.19   11.60
  -6 -11   0   43.30   16.00
   6 -11   0   64.79   16.80
  -6 -11   0   66.79   11.50
  -6 -11   0   71.99   12.70
  -6 -11   0   70.39   20.80
  -6 -11   0   74.19   21.40
  -6 -11   0   86.49   14.30
  -6 -11   0   69.59   14.30
  -6 -11   0   69.59   17.30
   6 -11   0   73.79   21.00
   6 -11   0   77.69   20.30
   6 -11   0   61.79   16.10
   6  11   0   84.09   12.60
  -6  11   0   94.99   15.50
  -6  11   0   60.99   12.20
   6  11   0   69.39    8.40
   6  11   0   74.39   18.00
   6  11   0   70.79   19.10
   6  11   0   61.39   12.10
  -6  11   0   68.19   14.40
   6  11   0   73.49   12.00
  -6  11   0   59.49   14.10
  -6  11   0   65.89   15.00
  -6  11   0   84.39   13.20
   6  11   0   53.29   12.70
  -6  11   0   31.20   16.80
  -6  11   0   59.99   10.10
  -6  11   0   72.99    9.70
   6  11   0   74.89   13.60
   6  11   0   74.79   20.80
  -6  11   0   89.69   14.90
  -6  11   0   75.09   12.20
  -7 -11   0   12.60   14.40
   7 -11   0  -12.10   22.70
   7 -11   0  -18.00   13.20
   7 -11   0   -8.20   14.30
   7 -11   0    2.50   15.80
  -7 -11   0  -11.60   12.10
   7 -11   0    3.40    6.90
  -7 -11   0    1.20    7.80
   7 -11   0   -4.40   11.70
  -7 -11   0    6.60   11.80
   7 -11   0   14.40    8.20
  -7 -11   0   -9.00   10.40
  -7 -11   0    6.10   10.10
  -7 -11   0    2.90    8.00
  -7 -11   0   -7.40   14.10
  -7  11   0   -1.60    9.30
   7  11   0   16.80   11.60
  -7  11   0   12.30   11.10
  -7  11   0    4.30    9.50
  -7  11   0   34.40   17.70
   7  11   0   10.90   10.10
  -7  11   0   -2.20    8.50
  -7  11   0   -0.70   11.00
   7  11   0    2.20    8.60
   7  11   0    0.20   11.70
  -7  11   0    6.50   11.30
   7  11   0    0.70   12.90
   7  11   0   -2.90   13.70
   7  11   0    3.90    8.30
   7  11   0   17.50    9.80
  -7  11   0    1.50   11.70
  -7  11   0    8.60    9.70
   8 -11   0   41.40   14.60
  -8 -11   0   29.90   15.40
  -8 -11   0   25.00   16.00
   8 -11   0   43.40   19.20
   8 -11   0   45.00   16.30
   8 -11   0   52.89   10.60
  -8 -11   0   28.30    9.90
   8 -11   0   43.10   10.10
   8 -11   0   48.30   20.40
   8 -11   0   18.90   16.50
  -8 -11   0    5.60   16.50
  -8 -11   0   19.80   11.10
  -8 -11   0   26.20   16.50
  -8  11   0   29.10   14.80
   8  11   0   24.50   13.40
  -8  11   0   47.30   11.90
  -8  11   0   42.90    9.50
  -8  11   0   31.20   13.60
  -8  11   0   38.30   12.20
  -8  11   0   44.60   16.70
   8  11   0   45.70   19.10
  -8  11   0   47.40   13.60
   8  11   0   44.40   18.00
   8  11   0   50.89   14.30
  -8  11   0   27.60   11.80
   8  11   0   44.60   11.00
   8  11   0   61.99   18.20
  -9 -11   0   78.89   21.70
  -9 -11   0   60.79   13.80
   9 -11   0   79.29   17.80
  -9 -11   0   72.89   21.10
  -9 -11   0   57.59   25.60
   9 -11   0   84.39   13.20
  -9 -11   0   58.79   14.80
  -9 -11   0   66.79   12.80
  -9 -11   0   85.69   19.20
  -9 -11   0   52.19    6.30
   9 -11   0   49.30   16.00
   9 -11   0   62.19   20.80
   9 -11   0   71.59   14.60
   9 -11   0   57.69   23.30
   9  11   0   54.49   23.40
  -9  11   0   52.79   13.80
  -9  11   0   48.30   14.60
   9  11   0   78.89   19.90
   9  11   0   66.59   14.50
  -9  11   0   77.39   19.90
   9  11   0   43.70   12.20
   9  11   0   84.09   13.30
  -9  11   0   54.69   12.40
  -9  11   0   72.89   16.10
   9  11   0   68.69   16.50
   9  11   0   39.60   15.40
   9  11   0   86.39   23.40
  -9  11   0   42.30   14.40
  -9  11   0   81.79   13.80
  -9  11   0   64.09   12.40
 -10 -11   0   14.50   12.50
  10 -11   0   33.80   18.40
 -10 -11   0    1.50   17.70
 -10 -11   0   36.90   11.30
 -10 -11   0   28.70    5.40
 -10 -11   0   42.50   20.20
  10 -11   0   15.40   12.90
  10 -11   0   19.30   10.00
 -10 -11   0   28.50   13.00
  10 -11   0    5.80   20.50
  10 -11   0   31.60   10.60
  10 -11   0   28.90   19.30
 -10 -11   0   25.50   18.10
  10 -11   0   18.50   14.30
 -10 -11   0   48.60   21.90
  10  11   0   13.30   17.20
 -10  11   0   13.10    9.20
  10  11   0   29.90   12.60
  10  11   0   24.70   18.50
 -10  11   0   30.30   13.90
 -10  11   0   19.90    8.80
 -10  11   0   42.90   12.90
  10  11   0   10.20   12.60
  10  11   0   10.50   17.90
 -10  11   0   19.10    9.40
  10  11   0   27.30   21.20
 -10  11   0   22.20   14.50
 -10  11   0   39.30   15.30
 -10  11   0   16.60   17.60
 -11 -11   0  110.39   26.60
 -11 -11   0  109.39   25.00
  11 -11   0   93.39   25.50
  11 -11   0   94.39   14.50
 -11 -11   0   60.09   19.60
 -11 -11   0   69.99    8.10
  11 -11   0   84.99   22.50
  11 -11   0   91.79   15.90
 -11 -11   0   94.29   32.70
  11 -11   0   64.99   13.80
 -11 -11   0  107.99   17.90
  11 -11   0   70.99    9.30
  11 -11   0   75.09   26.90
  11  11   0  101.49   20.40
  11  11   0   89.29   25.90
  11  11   0   61.79   21.70
  11  11   0   77.99   18.10
  11  11   0   93.39   14.70
 -11  11   0   91.69   18.90
 -11  11   0   64.99   12.90
 -11  11   0   85.19   18.60
 -11  11   0   82.69   18.70
 -11  11   0   85.29   14.10
  11  11   0  133.49   20.90
 -12 -11   0  156.18   25.90
 -12 -11   0  113.49   24.70
 -12 -11   0  125.79   28.00
  12 -11   0  114.89   11.40
  12 -11   0  119.89   15.70
  12 -11   0  129.39   22.00
  12 -11   0  137.19   25.70
  12 -11   0  164.58   35.20
  12 -11   0  162.98   29.50
 -12 -11   0  143.69   27.50
  12 -11   0  145.49   19.10
 -12  11   0  123.99   22.60
 -12  11   0  115.89   29.50
  12  11   0  126.19   28.00
 -12  11   0   93.09   19.00
  12  11   0  154.98   22.00
 -12  11   0  118.69   17.40
  12  11   0  113.09   16.90
 -12  11   0  147.29   16.90
  12  11   0  112.29   21.30
 -12  11   0  141.29   17.10
  12  11   0  158.28   32.70
  12  11   0   91.19   25.10
  12  11   0  135.19   21.00
 -13 -11   0   45.20   20.80
  13 -11   0   63.59   21.00
  13 -11   0   54.39   13.30
  13 -11   0   35.20   19.90
  13 -11   0   50.89   26.10
 -13 -11   0   57.19   16.50
  13 -11   0  100.59   24.50
 -13 -11   0   64.39   23.20
 -13 -11   0   33.40   22.30
  13 -11   0   58.19   12.50
 -13  11   0   59.19   13.70
  13  11   0   74.99   17.80
 -13  11   0   90.99   17.30
  13  11   0   82.29   18.50
 -13  11   0   51.49   19.60
  13  11   0   24.30   18.10
 -13  11   0   58.69   13.60
  13  11   0   69.49   30.00
  13  11   0   76.59   15.70
 -13  11   0   56.89   16.90
 -13  11   0   55.09   20.50
  13  11   0   85.69   25.80
  13  11   0   19.50   20.30
  14 -11   0   51.59   22.30
 -14 -11   0   -6.60    8.50
  14 -11   0   34.50   17.70
  14 -11   0  -13.20   16.60
  14 -11   0   39.40   25.20
 -14 -11   0  -17.00   17.30
 -14 -11   0   -4.60   12.30
 -14 -11   0    2.90    5.70
 -14 -11   0   -5.10   11.80
 -14 -11   0   -5.50   18.40
  14 -11   0  -13.10    9.90
  14 -11   0    3.70    7.80
 -14 -11   0   -2.10   17.60
 -14 -11   0    1.60   17.50
 -14  11   0   44.60   18.90
 -14  11   0    5.30   15.90
  14  11   0  -25.10   20.70
  14  11   0    5.80   16.40
 -14  11   0   16.10   12.00
  14  11   0  -31.20   17.70
  14  11   0  -32.60   21.90
 -14  11   0  -15.60   14.00
  14  11   0    4.40   11.10
  14  11   0   13.60   15.20
 -14  11   0   24.20   10.70
  14  11   0   19.10   22.30
 -15 -11   0   76.69   26.80
 -15 -11   0   90.09   19.90
  15 -11   0  126.69   32.90
  15 -11   0   87.39   23.10
 -15 -11   0   72.09   33.60
 -15 -11   0   66.89   24.50
 -15 -11   0   67.39   26.70
  15  11   0   67.59   15.40
  15  11   0   42.60   25.30
 -15  11   0   94.39   17.70
  15  11   0   51.59   20.80
 -15  11   0   57.19   21.10
  15  11   0   38.30   31.30
  15  11   0   63.19   18.00
 -15  11   0   72.59   22.70
  15  11   0   30.20   28.00
 -16 -11   0   76.79   32.20
  16 -11   0  103.69   24.60
  16 -11   0   45.00   22.00
 -16 -11   0   81.99   19.00
  16 -11   0   57.69   16.20
 -16 -11   0   84.69   27.70
 -16 -11   0   52.19   24.20
 -16  11   0   81.99   19.20
  16  11   0   61.49   23.50
 -16  11   0   88.39   24.70
 -16  11   0   59.99   23.80
 -16  11   0   77.29   18.30
  16  11   0    8.80   34.40
  16  11   0  103.39   17.10
 -16  11   0   54.99   21.80
  16  11   0    8.70   30.70
 -17 -11   0  109.59   30.90
 -17 -11   0  139.39   25.00
 -17 -11   0  151.48   32.80
  17 -11   0  126.99   29.00
 -17 -11   0  148.49   35.70
  17 -11   0  234.48   41.30
  17  11   0  135.29   19.10
  17  11   0   68.49   38.90
  17  11   0   58.99   35.70
 -17  11   0  151.78   34.00
  17  11   0  127.59   30.30
 -17  11   0  122.79   30.90
 -18 -11   0   17.10   19.10
 -18 -11   0   53.79   31.80
 -18 -11   0   31.70   34.40
  18 -11   0   68.59   33.30
 -18 -11   0   47.50   32.00
  18 -11   0   15.80   23.00
  18  11   0    3.30   21.90
 -18  11   0    3.50   20.70
 -18  11   0   18.60   23.10
  18  11   0   45.40   22.50
  18  11   0  -19.00   35.80
 -19 -11   0   61.59   30.30
  19 -11   0   39.60   26.20
 -19 -11   0   93.19   41.20
  19 -11   0  125.39   39.50
  19  11   0    8.10   26.60
  19  11   0   58.99   23.60
 -19  11   0    4.40   23.90
   0 -12   0  581.94   28.80
   0 -12   0  578.34   22.50
   0 -12   0  602.74   22.60
   0 -12   0  511.05   35.60
   0 -12   0  539.25   37.00
   0 -12   0  639.94   36.50
   0  12   0  592.84   22.00
   0  12   0  578.04   24.90
   0  12   0  592.14   22.50
   0  12   0  601.34   38.20
   0  12   0  575.54   24.30
   0  12   0  605.44   28.30
   0  12   0  583.64   25.20
   0  12   0  564.74   36.90
   0  12   0  569.24   34.00
   0  12   0  551.54   32.50
   0  12   0  607.34   23.20
   1 -12   0  210.08   13.10
  -1 -12   0  199.58   14.00
   1 -12   0  210.58   12.90
  -1 -12   0  223.38   15.30
  -1 -12   0  201.88   19.30
   1 -12   0  216.88   27.10
   1 -12   0  181.48   26.50
  -1 -12   0  201.48   24.70
   1 -12   0  224.78   23.00
  -1 -12   0  212.68   26.20
  -1 -12   0  210.28   14.40
   1 -12   0  219.98   23.30
   1  12   0  208.68   12.80
   1  12   0  204.68   13.80
  -1  12   0  205.68   14.50
  -1  12   0  201.98   14.60
  -1  12   0  208.98   22.80
  -1  12   0  227.58   17.00
   1  12   0  227.88   18.40
   1  12   0  198.48   14.20
  -1  12   0  210.48   12.40
   1  12   0  191.28   28.10
   1  12   0  188.48   22.00
  -1  12   0  238.78   19.60
  -1  12   0  205.58   25.90
   1  12   0  228.18   24.20
  -1  12   0  205.88   15.20
   1  12   0  228.28   14.70
   1  12   0  182.78   14.20
  -1  12   0  250.47   27.90
   1  12   0  210.08   26.00
  -1  12   0  223.88   17.70
  -1  12   0  179.38   21.90
   1  12   0  214.58   15.20
   1  12   0  186.68   22.20
  -1  12   0  249.18   16.40
  -2 -12   0   -0.90    4.70
   2 -12   0   -0.90   11.40
  -2 -12   0    2.20   14.30
  -2 -12   0    0.20    8.20
   2 -12   0    1.60   14.50
  -2 -12   0   -9.10   12.40
   2 -12   0    9.10   13.30
  -2 -12   0    5.90    8.00
  -2 -12   0   -3.50   10.40
   2 -12   0    0.40    6.00
  -2 -12   0    6.90    7.30
  -2 -12   0   18.10   11.80
   2 -12   0    5.40    9.50
   2 -12   0    2.60    6.10
   2 -12   0    2.00   14.10
   2  12   0  -11.60   11.20
   2  12   0    1.70    7.60
   2  12   0    3.90    7.10
  -2  12   0    0.70    5.10
  -2  12   0    5.20    8.70
  -2  12   0    6.60    5.10
  -2  12   0   10.30    8.80
   2  12   0   -0.80    7.80
   2  12   0  -15.90   12.30
  -2  12   0   14.50    7.50
   2  12   0    4.60    6.70
   2  12   0   -2.10    6.80
  -2  12   0    1.50   11.20
  -2  12   0  -10.20    6.80
   2  12   0   32.20   14.90
   2  12   0    4.70   12.10
  -2  12   0    6.40   11.40
  -2  12   0    5.60   11.00
   2  12   0   -6.80    6.80
  -2  12   0    6.10   12.70
  -2  12   0   10.90   10.00
  -2  12   0   10.30    7.70
   3 -12   0  786.92   37.90
   3 -12   0  815.62   32.10
  -3 -12   0  736.33   39.00
  -3 -12   0  734.23   42.40
   3 -12   0  738.53   43.80
  -3 -12   0  750.72   36.10
  -3 -12   0  752.52   26.00
  -3 -12   0  734.63   42.60
  -3 -12   0  756.02   29.60
   3 -12   0  721.73   24.40
   3 -12   0  713.83   41.70
   3 -12   0  747.93   40.00
   3 -12   0  735.53   24.80
  -3 -12   0  769.92   30.50
   3  12   0  722.43   43.20
  -3  12   0  817.62   32.90
   3  12   0  750.22   30.10
   3  12   0  768.72   39.10
  -3  12   0  793.32   29.30
  -3  12   0  817.92   35.40
   3  12   0  738.33   25.90
  -3  12   0  784.92   35.80
  -3  12   0  787.92   40.90
   3  12   0  761.62   31.30
  -3  12   0  762.52   30.50
   3  12   0  796.92   44.20
   3  12   0  757.62   25.10
  -3  12   0  742.83   24.00
   3  12   0  677.13   28.80
  -3  12   0  776.02   43.00
  -3  12   0  731.33   33.50
   3  12   0  671.53   23.70
   3  12   0  732.33   25.90
   3  12   0  735.63   29.30
  -3  12   0  653.33   37.40
  -3  12   0  773.22   37.40
  -3  12   0  760.42   24.40
   4 -12   0  234.28   27.10
  -4 -12   0  226.88   17.10
   4 -12   0  199.38   22.00
  -4 -12   0  263.17   28.90
   4 -12   0  246.98   27.70
  -4 -12   0  205.78   16.70
   4 -12   0  224.48   18.00
   4 -12   0  216.68   12.80
   4 -12   0  246.28   13.50
  -4 -12   0  216.18   22.80
  -4 -12   0  217.88   14.50
  -4 -12   0  249.38   23.10
   4 -12   0  208.68   28.10
  -4 -12   0  216.78   27.40
  -4 -12   0  208.68   18.00
   4  12   0  190.48   11.70
  -4  12   0  220.88   15.80
  -4  12   0  192.28   11.60
  -4  12   0  222.58   17.20
   4  12   0  199.88   17.20
  -4  12   0  247.18   26.20
  -4  12   0  289.87   29.00
   4  12   0  231.68   18.40
  -4  12   0  214.68   17.60
   4  12   0  253.17   28.40
   4  12   0  257.67   24.30
   4  12   0  245.88   17.10
   4  12   0  205.68   13.90
   4  12   0  222.88   25.90
  -4  12   0  219.98   12.20
  -4  12   0  259.07   23.30
  -4  12   0  280.07   20.30
   4  12   0  260.57   18.10
  -4  12   0  230.38   18.70
  -4  12   0  220.68   12.20
   4  12   0  202.78   11.60
   5 -12   0   67.59    9.90
  -5 -12   0   73.29   14.10
  -5 -12   0   53.99   20.90
  -5 -12   0   76.99   11.50
  -5 -12   0   88.49   13.80
   5 -12   0   77.59   20.70
   5 -12   0  103.99   20.80
  -5 -12   0   79.49   13.40
   5 -12   0   88.49   10.30
   5 -12   0   85.59   22.40
  -5 -12   0   86.89   17.90
  -5 -12   0   58.69   17.40
   5 -12   0   78.19   16.00
  -5 -12   0   58.79   21.60
   5  12   0   83.09   12.40
   5  12   0   79.39   15.00
  -5  12   0   79.09   14.00
  -5  12   0   74.19   18.10
   5  12   0  120.19   15.90
  -5  12   0   87.59   13.80
  -5  12   0   79.39    9.10
  -5  12   0   74.19   14.90
  -5  12   0   95.69   16.00
   5  12   0   62.19   13.10
  -5  12   0   84.99   19.60
   5  12   0   84.09   19.70
   5  12   0   66.99   19.50
  -5  12   0   68.49    9.10
   5  12   0   72.49   13.30
  -5  12   0  114.29   18.20
  -5  12   0   97.69   13.50
   5  12   0   74.59   18.50
   6 -12   0   15.60   16.80
   6 -12   0   -4.80   12.30
  -6 -12   0    2.60   13.50
   6 -12   0    8.20    7.00
   6 -12   0   -0.40   15.70
   6 -12   0   -0.10    7.70
  -6 -12   0   15.80    9.80
  -6 -12   0    6.60   10.20
  -6 -12   0   18.70    9.60
  -6 -12   0   19.80   16.30
  -6 -12   0   -6.10   14.80
   6 -12   0    2.70   14.10
  -6 -12   0    8.50    9.40
  -6  12   0    4.50   10.90
  -6  12   0   17.70   15.00
  -6  12   0    9.10    6.40
   6  12   0   15.00   10.60
   6  12   0   -0.70   13.50
  -6  12   0   18.50   14.10
   6  12   0   18.20   16.80
  -6  12   0    6.10   11.60
  -6  12   0   14.70   10.50
   6  12   0   17.10   14.90
  -6  12   0   21.70   12.40
  -6  12   0   12.40    9.50
  -6  12   0   20.80   10.60
   6  12   0    7.60   17.40
   6  12   0    2.90    9.00
   6  12   0    1.80   13.90
  -6  12   0    5.60    6.80
   6  12   0    3.40    9.40
  -6  12   0   23.10    9.40
  -7 -12   0  168.68   28.10
  -7 -12   0  131.89   14.70
   7 -12   0  158.88   27.50
  -7 -12   0  159.38   24.00
  -7 -12   0  165.78   22.50
  -7 -12   0  162.28   16.90
  -7 -12   0  162.38   17.70
   7 -12   0  141.19   13.50
   7 -12   0  167.78   27.60
   7 -12   0  217.88   26.50
   7 -12   0  147.59   22.40
   7  12   0  164.78   19.90
  -7  12   0  161.48   16.10
   7  12   0  186.08   24.30
  -7  12   0  152.18   18.50
   7  12   0  141.79   18.70
  -7  12   0  111.69   17.80
  -7  12   0  157.18   17.10
   7  12   0  149.19   15.80
   7  12   0  168.98   40.20
  -7  12   0  165.58   20.50
  -7  12   0  135.59   23.90
  -7  12   0  161.88   13.40
   7  12   0  175.08   27.80
  -7  12   0  157.48   12.80
   7  12   0  145.09   18.20
   7  12   0  204.78   27.10
  -7  12   0  178.08   28.90
   8 -12   0   60.29   20.30
   8 -12   0   68.09   19.10
   8 -12   0   58.49   21.80
  -8 -12   0   67.79   22.80
   8 -12   0   46.00   15.60
  -8 -12   0   62.99   16.60
  -8 -12   0   42.80   18.70
   8 -12   0   73.79   12.10
  -8 -12   0   36.50   12.40
  -8 -12   0   40.40   20.30
  -8 -12   0   34.10   10.30
  -8 -12   0   68.99   13.90
  -8  12   0   69.69   15.50
   8  12   0   51.49   12.60
   8  12   0   82.49   17.70
   8  12   0   55.99   17.60
  -8  12   0   40.20   15.30
  -8  12   0   60.39   10.60
  -8  12   0   63.49   13.70
   8  12   0   44.90   15.40
   8  12   0   40.50   17.40
   8  12   0   42.60   14.20
   8  12   0   47.20   17.90
   8  12   0   89.69   17.50
  -8  12   0   63.49   14.10
   9 -12   0    5.50   15.20
  -9 -12   0    2.80   15.70
   9 -12   0   -3.50   15.00
  -9 -12   0    1.40   14.90
  -9 -12   0   33.70   13.10
  -9 -12   0   23.50   10.50
   9 -12   0   18.00   18.50
   9 -12   0   -7.60   15.00
   9 -12   0    9.10   19.30
   9 -12   0   27.60    9.30
   9 -12   0    5.50    8.60
  -9 -12   0  -22.50   17.20
  -9 -12   0   26.90   19.50
  -9  12   0  -10.00    9.90
   9  12   0   23.50   20.50
   9  12   0   17.80   17.80
  -9  12   0   14.40    8.60
   9  12   0    4.10   12.40
   9  12   0    3.00   10.10
   9  12   0   20.80   11.40
  -9  12   0  -13.30   10.90
   9  12   0   22.00   13.90
  -9  12   0    6.30   10.40
   9  12   0    4.20   12.40
  -9  12   0    0.90   13.40
   9  12   0    1.70   17.30
  -9  12   0   21.30   14.10
  -9  12   0   18.60   13.10
  10 -12   0  111.39   14.00
  10 -12   0  172.08   27.10
 -10 -12   0  142.49   20.00
 -10 -12   0   91.49   26.60
 -10 -12   0  110.09   26.20
  10 -12   0  154.88   29.40
  10 -12   0  123.69   25.90
 -10 -12   0   92.19   30.20
  10 -12   0  125.29   15.80
  10 -12   0  171.48   32.50
 -10 -12   0  126.49   24.00
  10  12   0  139.29   20.20
 -10  12   0   98.79   14.20
 -10  12   0  129.09   21.10
  10  12   0  118.89   16.30
  10  12   0  118.09   20.20
  10  12   0  122.89   24.90
  10  12   0  125.39   18.70
 -10  12   0  106.59   21.00
 -10  12   0   92.69   18.00
 -10  12   0  112.09   22.50
 -10  12   0  110.99   14.90
  10  12   0  122.79   26.80
  10  12   0  132.79   44.80
  11 -12   0   81.49   23.40
 -11 -12   0   27.90   20.50
 -11 -12   0   51.19   17.90
 -11 -12   0   55.49   15.90
 -11 -12   0   70.69   24.60
  11 -12   0   59.59   12.60
  11 -12   0   37.00   20.10
  11 -12   0   49.60   12.80
  11 -12   0   29.50   16.80
  11 -12   0   50.79   28.00
 -11  12   0   63.99   11.60
 -11  12   0   43.30   17.50
  11  12   0   47.00   13.30
  11  12   0   50.19   16.70
  11  12   0   88.99   19.60
  11  12   0   64.19   25.20
  11  12   0   57.49   16.20
 -11  12   0   53.19   12.20
  11  12   0   70.79   22.50
  11  12   0   60.99   24.10
 -11  12   0   49.00   16.50
 -12 -12   0   39.20   21.40
 -12 -12   0   24.40   18.10
  12 -12   0   -3.70   16.20
 -12 -12   0   13.80   10.00
  12 -12   0   30.10   19.60
  12 -12   0   18.90   23.20
  12 -12   0   18.80   11.40
  12 -12   0    9.80   12.60
 -12 -12   0   42.10   14.40
 -12 -12   0   37.90   20.30
  12  12   0   29.20   16.90
 -12  12   0   24.70   10.30
  12  12   0    6.80   20.60
 -12  12   0   33.00   15.80
  12  12   0  -10.50   18.70
 -12  12   0   31.80   11.60
  12  12   0   11.60   11.90
 -12  12   0   38.30   15.20
  12  12   0   16.50   13.70
 -12  12   0    7.40   16.50
 -12  12   0   25.60   12.70
  12  12   0   15.10   19.80
  12  12   0   18.50   13.10
 -13 -12   0  -20.20   19.10
 -13 -12   0  -12.50   13.50
  13 -12   0   31.80   18.30
  13 -12   0   16.00   18.80
 -13 -12   0  -21.80   15.20
  13 -12   0   25.70   24.00
 -13 -12   0   22.40   18.80
  13 -12   0   14.10   11.20
 -13 -12   0    0.60    4.80
 -13 -12   0   -2.00   19.60
 -13 -12   0  -18.40   11.70
  13  12   0   -6.60   12.70
  13  12   0   -9.40   19.50
  13  12   0  -13.60   20.00
 -13  12   0    6.30   13.90
  13  12   0    7.80   16.30
  13  12   0    3.80   16.20
 -13  12   0   11.10    9.40
 -13  12   0   -4.00    8.80
 -13  12   0    9.90   16.00
 -13  12   0   39.70   14.50
 -13  12   0   -3.20   15.50
  13  12   0   -0.50   23.90
  13  12   0   -4.30   11.10
 -14 -12   0   64.29   25.00
 -14 -12   0   77.09   23.80
  14 -12   0   58.99   23.80
 -14 -12   0  123.09   28.00
 -14 -12   0   78.89   27.30
  14 -12   0  132.59   31.30
  14 -12   0  111.09   31.70
 -14 -12   0   89.49   19.50
  14 -12   0   58.39   22.10
  14  12   0   26.80   24.90
 -14  12   0   96.69   15.70
 -14  12   0   80.39   22.80
  14  12   0   62.09   27.80
 -14  12   0   70.99   21.20
 -14  12   0  106.79   26.70
  14  12   0   83.19   16.40
  14  12   0   85.69   23.30
  14  12   0   72.09   30.60
  15 -12   0    3.10   13.60
  15 -12   0   49.00   27.30
  15 -12   0   28.00   21.90
  15 -12   0   50.69   20.20
 -15 -12   0   28.30   22.30
  15 -12   0   16.60   11.70
 -15 -12   0   39.20   26.50
 -15 -12   0   13.60   15.20
 -15  12   0   -5.20   17.00
 -15  12   0    2.70   10.80
  15  12   0   29.10   19.40
  15  12   0  -11.10   24.40
 -15  12   0    2.90   16.80
 -15  12   0   14.70   19.30
  15  12   0  -38.90   27.00
  15  12   0   36.10   13.60
 -16 -12   0    8.40   24.40
 -16 -12   0   -5.70   15.80
 -16 -12   0   10.40   22.40
  16 -12   0   14.10   26.90
 -16 -12   0   21.60   26.90
  16 -12   0   -5.20   20.50
  16 -12   0   58.39   30.40
 -16 -12   0   59.79   26.20
  16  12   0  -21.10   29.80
 -16  12   0    2.60   18.20
 -16  12   0   -0.10   19.20
  16  12   0   33.20   15.00
  16  12   0   -4.10   19.70
 -17 -12   0   41.80   30.60
 -17 -12   0   44.70   27.50
  17 -12   0  100.39   36.80
 -17 -12   0    7.20   17.10
 -17 -12   0   63.49   26.80
  17 -12   0   37.70   21.70
  17  12   0   11.90   36.00
 -17  12   0   -5.90   18.80
  17  12   0   20.20   21.10
 -17  12   0   12.60   21.80
 -18 -12   0  172.38   44.10
 -18 -12   0   40.10   36.20
  18 -12   0  175.48   41.70
  18  12   0  105.79   31.20
  18  12   0   70.79   28.30
  18  12   0  -21.60   45.70
   0 -13   0   35.00   13.80
   0 -13   0   63.79   20.10
   0 -13   0   31.10    8.90
   0 -13   0   29.80   11.80
   0 -13   0   39.90   19.10
   0 -13   0   67.29   18.30
   0  13   0   42.60   10.40
   0  13   0   36.80    8.50
   0  13   0   32.50    9.40
   0  13   0   69.39   17.90
   0  13   0   27.10   15.80
   0  13   0   27.70    7.70
   0  13   0   -0.50   12.40
   0  13   0   43.30   16.00
   0  13   0   22.10    9.10
   0  13   0   53.39   10.00
   1 -13   0 1588.44   54.09
   1 -13   0 1544.45   45.70
  -1 -13   0 1585.74   64.29
  -1 -13   0 1546.95   65.89
  -1 -13   0 1603.34   48.40
   1 -13   0 1608.04   63.09
   1 -13   0 1523.05   45.70
  -1 -13   0 1586.64   55.99
   1 -13   0 1567.24   64.79
  -1 -13   0 1566.64   47.70
   1 -13   0 1634.64   68.09
  -1  13   0 1599.74   67.79
  -1  13   0 1541.35   62.79
  -1  13   0 1513.75   48.80
  -1  13   0 1570.64   45.60
  -1  13   0 1544.55   51.59
   1  13   0 1639.84   56.99
   1  13   0 1650.73   69.39
   1  13   0 1631.24   54.29
  -1  13   0 1596.84   61.69
   1  13   0 1611.74   54.69
  -1  13   0 1618.64   56.09
   1  13   0 1540.15   49.70
  -1  13   0 1584.54   49.50
  -1  13   0 1662.53   51.39
   1  13   0 1636.04   63.09
   1  13   0 1538.45   46.50
   1  13   0 1586.34   48.90
  -1  13   0 1592.94   51.99
  -1  13   0 1536.75   45.10
   1  13   0 1566.24   47.50
  -2 -13   0   60.49   20.50
  -2 -13   0   62.19   11.70
  -2 -13   0   76.79   16.50
  -2 -13   0   63.79   19.70
   2 -13   0   48.90   16.60
   2 -13   0   42.20   19.50
   2 -13   0   64.39    9.50
   2 -13   0   61.79    9.00
   2 -13   0   66.39   21.40
  -2 -13   0   59.79   12.60
  -2 -13   0   54.59   10.30
   2 -13   0   85.79   15.00
   2  13   0   66.49   17.70
  -2  13   0   80.99   22.70
  -2  13   0   38.10   10.90
  -2  13   0   59.59   13.70
   2  13   0   56.89    8.70
   2  13   0   78.89   20.70
   2  13   0   59.59   10.90
  -2  13   0   64.49    8.40
  -2  13   0   69.19   12.70
   2  13   0   65.09   12.30
  -2  13   0   67.09    8.70
  -2  13   0   55.29   12.70
   2  13   0   67.89   21.60
   2  13   0   79.49   10.30
   2  13   0   50.19   10.60
  -2  13   0   47.30   17.60
  -2  13   0   60.89   12.40
   2  13   0   68.19   11.00
  -2  13   0   54.29   13.90
   2  13   0   50.09   12.70
   3 -13   0   91.59   22.80
  -3 -13   0   75.59   21.20
   3 -13   0   75.19   20.70
  -3 -13   0   82.89    9.40
   3 -13   0  101.89   24.20
  -3 -13   0   68.29   17.70
  -3 -13   0  117.09   23.10
   3 -13   0   99.19    9.50
   3 -13   0   86.69   15.10
  -3 -13   0   93.49   14.30
   3 -13   0   72.29   17.80
  -3 -13   0   92.29   13.50
  -3 -13   0   95.39   13.60
   3 -13   0   86.99    9.90
  -3  13   0   86.49    9.20
  -3  13   0  104.29   15.90
   3  13   0   80.89    8.40
  -3  13   0   91.99   14.10
  -3  13   0   83.99    8.80
  -3  13   0   67.89   19.20
   3  13   0   90.99   13.50
  -3  13   0   90.99   13.80
   3  13   0   82.69   18.60
   3  13   0   90.89   14.30
   3  13   0   82.19   20.30
  -3  13   0   76.99   12.40
   3  13   0   92.39   11.20
   3  13   0   90.09    9.00
   3  13   0   81.09   12.60
  -3  13   0  133.49   35.10
   3  13   0   78.49   21.10
  -3  13   0   89.29   13.70
   3  13   0   92.69   13.30
  -3  13   0   85.59   16.10
  -4 -13   0  688.23   43.70
   4 -13   0  699.73   23.20
   4 -13   0  622.24   43.00
   4 -13   0  651.03   40.40
  -4 -13   0  668.93   28.80
  -4 -13   0  647.84   35.30
  -4 -13   0  643.74   25.30
   4 -13   0  641.24   22.70
  -4 -13   0  684.33   28.20
   4 -13   0  661.23   36.80
  -4 -13   0  623.74   41.10
  -4 -13   0  660.83   31.40
   4 -13   0  630.14   43.10
   4  13   0  671.83   44.60
  -4  13   0  602.74   33.40
   4  13   0  659.53   29.80
  -4  13   0  641.24   30.90
   4  13   0  656.03   23.70
  -4  13   0  664.53   35.00
  -4  13   0  669.73   32.00
  -4  13   0  675.03   22.40
  -4  13   0  663.33   40.10
   4  13   0  694.03   39.00
   4  13   0  572.14   22.10
   4  13   0  661.63   29.20
  -4  13   0  664.43   27.90
  -4  13   0  601.34   21.40
  -4  13   0  646.74   30.10
   4  13   0  646.14   41.50
   4  13   0  683.73   30.20
   4  13   0  670.93   30.40
   4  13   0  674.83   24.50
  -4  13   0  649.14   29.00
  -5 -13   0   11.90   14.30
   5 -13   0   28.20    6.90
   5 -13   0    5.00   18.00
   5 -13   0   18.70    7.40
  -5 -13   0   -0.10   18.30
  -5 -13   0   18.60   10.10
   5 -13   0   28.40   18.00
   5 -13   0   -9.30   16.30
  -5 -13   0   21.10    9.30
  -5 -13   0   -8.60   13.60
  -5 -13   0   19.80    8.40
  -5  13   0   20.90   15.40
  -5  13   0    8.60    5.60
   5  13   0    5.50   10.00
   5  13   0   12.90   26.70
   5  13   0   13.60    7.90
  -5  13   0   24.10    6.50
  -5  13   0   11.00   12.20
  -5  13   0   43.40   14.70
   5  13   0   31.40   16.60
  -5  13   0   16.60    9.90
   5  13   0   15.30   14.40
  -5  13   0   20.70    9.20
   5  13   0   40.90   11.40
  -5  13   0   15.70   11.80
   5  13   0   13.00   14.70
   5  13   0   29.80   10.50
  -5  13   0   10.10   10.20
   6 -13   0  174.08   16.20
   6 -13   0  183.18   20.90
  -6 -13   0  196.88   17.80
   6 -13   0  196.18   30.20
   6 -13   0  197.58   29.80
  -6 -13   0  161.98   16.80
   6 -13   0  193.68   26.80
  -6 -13   0  175.88   15.50
  -6 -13   0  177.18   19.30
  -6 -13   0  187.38   29.60
  -6 -13   0  167.58   29.80
  -6 -13   0  202.68   26.20
   6 -13   0  211.88   13.10
   6  13   0  205.28   29.30
  -6  13   0  187.08   18.20
   6  13   0  184.08   15.70
   6  13   0  220.08   20.30
  -6  13   0  188.08   14.90
  -6  13   0  191.98   23.30
   6  13   0  212.78   25.40
  -6  13   0  153.68   19.10
  -6  13   0  177.38   20.80
   6  13   0  220.08   29.20
   6  13   0  203.48   18.60
   6  13   0  180.88   19.40
  -6  13   0  208.58   16.50
  -6  13   0  174.58   20.20
  -6  13   0  188.58   12.50
   6  13   0  204.88   17.90
  -7 -13   0    9.30   19.80
  -7 -13   0    0.00    8.20
  -7 -13   0    4.70   12.20
   7 -13   0  -13.60   15.30
  -7 -13   0   12.70    8.20
   7 -13   0    3.00    7.20
  -7 -13   0  -11.40    9.90
   7 -13   0    4.80   13.40
   7 -13   0    0.90    7.70
  -7 -13   0    4.20   13.90
  -7 -13   0   -2.30   17.40
   7 -13   0    6.50   16.00
   7 -13   0  -13.80   16.40
   7  13   0   12.30    9.90
   7  13   0    3.80   10.90
  -7  13   0   19.80   10.90
  -7  13   0   -3.70   11.50
  -7  13   0   33.60   17.10
   7  13   0   19.90   18.90
  -7  13   0   10.10   20.10
   7  13   0  -17.60    7.40
   7  13   0   -3.80   10.50
  -7  13   0   -5.80    6.70
  -7  13   0   -2.30   11.40
  -7  13   0   -6.90    5.90
   7  13   0   -2.60   15.80
   7  13   0    1.00   13.60
  -7  13   0   -9.50   10.50
   8 -13   0  -16.60   15.60
  -8 -13   0  -12.10   14.50
   8 -13   0  -17.80   18.90
  -8 -13   0    8.60   13.50
   8 -13   0    1.30   14.90
  -8 -13   0   -7.00    9.80
  -8 -13   0    3.30   19.40
  -8 -13   0   10.70   16.90
   8 -13   0  -18.90   16.60
  -8 -13   0  -18.40    9.80
  -8 -13   0    0.10    7.50
   8 -13   0    8.70    7.60
  -8  13   0   -9.30   12.40
  -8  13   0    4.80   15.80
  -8  13   0   -2.30   14.00
  -8  13   0   14.70   12.90
   8  13   0  -13.90   15.30
   8  13   0   13.10   11.30
   8  13   0   14.90   10.70
  -8  13   0   -2.40    6.60
  -8  13   0  -16.70   16.10
   8  13   0   15.00   12.50
  -8  13   0   -2.60    6.80
  -8  13   0    8.30   11.40
  -8  13   0  -10.40    9.90
   8  13   0   15.50   11.90
   8  13   0    9.10   17.80
   8  13   0    4.10   18.90
   8  13   0    2.70   10.60
   9 -13   0  244.38   33.30
   9 -13   0  258.57   26.60
  -9 -13   0  196.38   30.80
   9 -13   0  259.77   38.20
  -9 -13   0  235.28   21.10
  -9 -13   0  197.28   25.90
   9 -13   0  221.88   30.40
   9 -13   0  200.78   16.80
  -9 -13   0  169.68   43.40
   9  13   0  158.18   29.00
   9  13   0  227.78   19.10
   9  13   0  173.28   21.70
   9  13   0  192.68   27.20
  -9  13   0  186.08   19.60
   9  13   0  235.38   32.60
   9  13   0  193.88   19.40
  -9  13   0  232.98   24.20
  -9  13   0  263.37   25.30
  -9  13   0  233.88   24.70
   9  13   0  207.38   23.00
  -9  13   0  197.88   15.50
 -10 -13   0   38.60   18.50
  10 -13   0   28.60   15.60
  10 -13   0   22.10    9.60
  10 -13   0   43.70   18.60
 -10 -13   0   33.30   18.60
 -10 -13   0   30.30   18.20
  10 -13   0   46.70   21.60
  10 -13   0   26.60    9.10
 -10 -13   0   30.30   20.00
 -10 -13   0   42.80   14.70
  10 -13   0   36.90   20.30
  10  13   0   25.20   16.10
 -10  13   0   49.60   15.00
  10  13   0   27.40   11.80
  10  13   0   39.50   24.30
 -10  13   0   31.60   10.10
 -10  13   0   16.50   10.70
  10  13   0   35.20   13.20
  10  13   0   57.49   18.20
 -10  13   0   50.69   16.70
  10  13   0   38.80   19.40
  10  13   0   43.90   20.70
  11 -13   0   58.29   19.80
  11 -13   0   87.29   28.70
  11 -13   0   48.00   12.80
 -11 -13   0   59.89   19.60
  11 -13   0   65.89   23.20
  11 -13   0   64.39   12.60
 -11 -13   0   60.69   23.20
 -11 -13   0   50.09   21.50
 -11 -13   0   60.29   23.70
  11  13   0   57.19   14.90
 -11  13   0   41.10   14.60
  11  13   0   51.39   22.20
 -11  13   0   68.29   12.60
  11  13   0   62.49   24.90
  11  13   0   26.40   20.60
 -11  13   0   66.99   17.70
  11  13   0   81.49   19.30
  11  13   0   96.39   19.30
 -11  13   0   61.69   18.90
  11  13   0   61.29   16.10
  12 -13   0    7.00   15.50
 -12 -13   0   -8.90   21.40
 -12 -13   0   15.30   18.90
  12 -13   0   -9.30   15.20
 -12 -13   0    1.40   12.80
  12 -13   0   11.10   21.50
  12 -13   0   55.09   25.70
 -12 -13   0   15.40   19.20
  12 -13   0    3.40    8.40
  12 -13   0    2.30    9.00
 -12 -13   0   -5.40   19.80
 -12 -13   0   13.00   11.00
 -12 -13   0    5.40   11.50
  12  13   0   -0.20   11.20
  12  13   0    2.00   20.40
  12  13   0    4.60   13.00
 -12  13   0   14.50   11.90
  12  13   0   11.00   17.50
 -12  13   0    7.60   14.20
  12  13   0   -9.70   20.10
 -12  13   0    3.40    9.60
  12  13   0   13.80   14.20
 -12  13   0   14.60    9.60
 -12  13   0   -6.00   14.70
  12  13   0  -16.40   18.20
 -12  13   0  -26.50   14.50
 -13 -13   0   10.50   19.80
 -13 -13   0   24.80   22.90
 -13 -13   0   19.60   23.10
  13 -13   0   40.70   20.90
  13 -13   0    7.20    7.90
 -13 -13   0   11.00   18.90
  13 -13   0   26.80   23.20
 -13 -13   0  -11.70   12.50
  13 -13   0    4.90   12.50
 -13 -13   0   20.70   14.20
  13 -13   0   12.50   22.80
 -13  13   0   -1.50   16.90
  13  13   0   -8.10   21.80
 -13  13   0   -6.10   10.80
  13  13   0    9.10   12.90
  13  13   0   11.40   22.40
  13  13   0   -3.80   14.70
  13  13   0  -29.70   22.10
 -13  13   0    4.60   22.50
  13  13   0  -13.10   20.60
 -13  13   0   30.10   16.90
  13  13   0    8.30   18.30
 -13  13   0   19.30   11.30
 -14 -13   0    6.30   23.50
  14 -13   0   72.09   23.10
  14 -13   0    8.50   20.30
  14 -13   0   18.30   13.50
 -14 -13   0   22.90   20.80
 -14 -13   0   34.80   24.30
  14 -13   0   72.29   30.30
 -14 -13   0    6.30   20.00
 -14 -13   0   25.00   16.10
  14  13   0    7.00   25.10
 -14  13   0   33.50   19.90
 -14  13   0   15.30   20.10
  14  13   0   38.60   12.60
  14  13   0   -5.50   29.00
 -14  13   0   10.60   10.60
 -14  13   0   44.20   13.30
  14  13   0   29.00   18.70
  14  13   0   26.60   28.50
 -14  13   0   53.29   20.60
  15 -13   0    3.00   17.60
 -15 -13   0  -10.10   20.20
 -15 -13   0   49.00   26.80
 -15 -13   0   24.50   21.60
 -15 -13   0   63.39   28.10
  15 -13   0   -3.80   21.00
  15 -13   0   -5.60   11.90
  15 -13   0   32.70   30.70
 -15 -13   0   21.30   16.40
 -15  13   0   20.60   11.40
 -15  13   0   51.79   24.10
 -15  13   0   -0.40   19.80
  15  13   0   22.40   14.90
  15  13   0   -2.60   20.10
 -15  13   0    9.80   11.40
  15  13   0   -8.90   30.40
 -16 -13   0   -1.70   22.80
  16 -13   0    7.10   21.80
  16 -13   0   62.89   34.50
 -16 -13   0   52.79   24.60
 -16  13   0   -6.20   21.40
  17 -13   0  249.48   47.60
 -17 -13   0  153.88   26.20
 -17  13   0  127.19   41.70
  17  13   0   55.09   30.30
 -17  13   0  130.49   34.90
   0 -14   0  922.71   51.09
   0 -14   0  996.20   50.39
   0 -14   0  947.21   35.00
   0 -14   0 1027.10   52.79
   0 -14   0 1025.30   42.50
   0 -14   0  942.91   32.90
   0  14   0  988.90   36.10
   0  14   0  992.60   36.30
   0  14   0  980.20   32.90
   0  14   0  975.50   36.50
   0  14   0  866.41   36.70
   0  14   0  974.10   48.60
   0  14   0 1024.60   36.30
   0  14   0  932.21   33.90
   0  14   0  982.80   40.60
  -1 -14   0  243.58   33.70
  -1 -14   0  223.88   28.10
  -1 -14   0  207.98   15.80
   1 -14   0  205.88   30.70
   1 -14   0  227.98   14.10
   1 -14   0  241.98   29.20
  -1 -14   0  216.38   21.40
   1 -14   0  235.18   21.30
   1 -14   0  237.88   14.50
  -1  14   0  235.58   13.70
   1  14   0  259.27   30.00
   1  14   0  208.08   16.20
   1  14   0  239.18   26.30
   1  14   0  208.38   15.00
  -1  14   0  249.18   18.70
  -1  14   0  244.68   21.70
  -1  14   0  253.17   21.60
  -1  14   0  199.88   31.10
   1  14   0  214.88   20.60
   1  14   0  237.88   16.90
  -1  14   0  222.88   17.40
   1  14   0  202.68   40.40
  -1  14   0  227.28   14.20
  -1  14   0  239.58   17.60
   1  14   0  224.68   17.80
   1  14   0  244.88   15.70
  -1  14   0  231.68   18.60
  -1  14   0  215.48   25.30
   2 -14   0   39.50    8.40
   2 -14   0    4.90   17.60
  -2 -14   0   50.19   21.20
   2 -14   0   61.09   15.00
   2 -14   0   34.70   16.80
  -2 -14   0   37.10   10.90
  -2 -14   0   41.50   18.50
   2 -14   0   51.89   21.70
  -2 -14   0   54.79   10.50
  -2 -14   0   35.40   16.00
   2 -14   0   43.60    8.30
  -2 -14   0   45.90   11.90
   2  14   0   57.09    9.90
  -2  14   0   73.39   12.90
  -2  14   0   71.19   12.90
  -2  14   0   57.69   19.40
  -2  14   0   57.39   14.70
  -2  14   0   47.00   18.10
   2  14   0   42.00   16.10
   2  14   0   50.59   13.50
  -2  14   0   52.29    8.10
   2  14   0   33.90   12.00
  -2  14   0   74.09   13.30
   2  14   0   53.09   20.00
   2  14   0   50.09   12.20
  -2  14   0   48.20   11.70
  -2  14   0   68.79   17.30
  -2  14   0   41.60    7.80
   2  14   0   38.90   10.30
   2  14   0   40.00   17.90
  -2  14   0   43.50   12.60
   2  14   0   40.50    8.80
   3 -14   0   66.69    8.90
  -3 -14   0   76.29   12.30
  -3 -14   0   74.69   18.40
  -3 -14   0   67.49   12.40
   3 -14   0   48.30   13.40
   3 -14   0   44.00   20.90
  -3 -14   0   69.39   24.10
   3 -14   0   66.79   18.70
   3 -14   0   48.20    8.30
   3 -14   0   29.10   17.90
  -3 -14   0   76.79   13.70
   3  14   0   54.09   10.30
  -3  14   0   47.70   14.30
  -3  14   0   53.89   12.00
   3  14   0   72.09   10.40
   3  14   0   66.69   13.80
  -3  14   0   62.39    7.80
  -3  14   0   69.59   13.00
  -3  14   0   81.39   13.70
   3  14   0   49.60   18.70
  -3  14   0   65.19    8.70
  -3  14   0   52.09   11.60
   3  14   0   66.49   13.40
   3  14   0   71.69   12.90
   3  14   0   64.89   12.40
  -3  14   0   58.59   13.90
   3  14   0   44.70   19.50
   3  14   0   52.29    8.10
  -3  14   0   50.59   19.70
   3  14   0   77.39   22.40
   4 -14   0  116.89   16.50
  -4 -14   0  119.39   10.70
  -4 -14   0  118.39   28.00
  -4 -14   0  135.39   25.20
   4 -14   0   98.79   24.00
   4 -14   0  108.59   10.10
  -4 -14   0  118.29   15.40
  -4 -14   0  106.09   14.30
  -4 -14   0  100.29   16.40
  -4 -14   0  114.99   20.80
   4 -14   0   94.19   25.90
   4 -14   0  116.29   24.40
  -4  14   0  122.99   15.10
  -4  14   0  115.79   16.00
   4  14   0  119.09   11.30
  -4  14   0  131.19   10.20
   4  14   0  108.59    8.90
   4  14   0   81.29   21.50
   4  14   0  135.09   26.40
   4  14   0  115.79   16.60
  -4  14   0  120.09   19.60
   4  14   0   91.29   20.80
  -4  14   0  132.59   16.70
  -4  14   0  126.89   18.90
   4  14   0  127.89   15.40
   4  14   0  118.29   15.40
  -4  14   0   90.79   24.20
   4  14   0  119.89   16.00
   5 -14   0    5.40   17.40
  -5 -14   0   -5.90   16.40
  -5 -14   0   23.10   15.50
  -5 -14   0   -2.80   11.10
   5 -14   0  -11.30   17.70
  -5 -14   0   11.20    7.00
   5 -14   0  -20.90   16.70
  -5 -14   0  -32.10   16.70
  -5 -14   0   19.00    8.10
   5 -14   0    7.20    6.10
   5 -14   0   12.30    6.20
  -5 -14   0   -2.40    8.90
  -5  14   0    4.30    5.20
   5  14   0    3.50   10.10
   5  14   0   18.60    8.10
   5  14   0    2.10   16.50
   5  14   0   18.40   11.00
  -5  14   0   13.60   11.10
  -5  14   0    8.20   11.30
  -5  14   0    6.80    5.70
   5  14   0    9.20    9.60
  -5  14   0   -6.20   12.10
   5  14   0  -11.00   12.70
  -5  14   0   32.00   10.40
  -5  14   0  -11.40   14.90
  -5  14   0   20.80   12.60
   5  14   0    3.60   17.10
  -5  14   0    1.70    9.60
   5  14   0   21.00   10.70
  -6 -14   0  115.39   15.30
  -6 -14   0  142.39   19.50
  -6 -14   0  151.98   30.40
  -6 -14   0  133.09   42.50
   6 -14   0  177.98   32.70
   6 -14   0  105.59   11.90
  -6 -14   0  119.99   23.10
   6 -14   0  136.59   29.10
  -6 -14   0  136.09   13.60
   6 -14   0  183.28   29.10
  -6 -14   0  143.49   16.20
   6 -14   0  131.89   12.00
  -6  14   0  124.69   24.10
  -6  14   0  157.38   27.80
  -6  14   0  149.29   17.40
  -6  14   0  121.99   10.10
  -6  14   0  156.08   18.50
  -6  14   0  126.99   19.10
   6  14   0  159.78   20.00
   6  14   0  134.19   27.00
   6  14   0  101.89   24.20
   6  14   0  138.29   19.60
   6  14   0  136.19   14.10
  -6  14   0  120.99   22.50
  -6  14   0  133.49   16.80
   6  14   0  143.49   16.00
  -6  14   0  127.29   11.10
   6  14   0  174.18   29.80
   7 -14   0    4.60    7.90
   7 -14   0   22.80   21.30
   7 -14   0   -2.40   18.10
  -7 -14   0   27.90    9.70
  -7 -14   0    6.40   16.00
  -7 -14   0    7.90   10.20
  -7 -14   0    3.60   17.80
   7 -14   0    5.80    7.70
  -7 -14   0    6.80   13.70
   7 -14   0   -1.40   14.40
  -7 -14   0   -3.30    7.40
  -7 -14   0   30.30   21.50
   7  14   0   16.70   11.20
  -7  14   0   -6.60   11.00
  -7  14   0   12.40    6.80
  -7  14   0    6.10   10.80
   7  14   0   23.80    9.30
  -7  14   0   17.20   13.40
   7  14   0    9.30   16.20
  -7  14   0   35.90   11.50
   7  14   0   11.80   11.50
  -7  14   0    6.20   11.60
  -7  14   0   16.20    7.30
   7  14   0   11.80   11.10
   7  14   0   14.30   12.20
   7  14   0    4.60   22.50
   7  14   0   23.40   18.50
  -7  14   0   12.00   12.80
  -7  14   0   -4.00   15.50
  -8 -14   0   45.70   21.70
   8 -14   0   59.69   11.40
   8 -14   0   62.09   29.40
  -8 -14   0   35.90   16.00
   8 -14   0   77.79   22.60
   8 -14   0   56.59   19.10
   8 -14   0   59.59   11.50
  -8 -14   0   40.80   21.60
  -8 -14   0   71.49   16.10
  -8 -14   0   55.79   12.20
  -8  14   0   38.10    8.70
   8  14   0   57.19   13.80
  -8  14   0   65.39   17.00
   8  14   0   51.49   15.90
   8  14   0   26.90   19.10
   8  14   0   66.89   19.40
   8  14   0   58.49   16.30
   8  14   0   80.69   25.50
  -8  14   0   85.99   22.00
  -8  14   0   52.69   17.00
  -8  14   0   49.70   14.60
  -8  14   0   63.89   15.80
  -8  14   0   49.20   16.10
  -8  14   0   55.99   14.20
   8  14   0   52.59   17.20
   8  14   0   80.59   14.00
  -8  14   0   55.39   10.20
  -9 -14   0  129.69   30.80
   9 -14   0  167.58   33.20
  -9 -14   0  120.49   29.10
  -9 -14   0  138.19   23.60
   9 -14   0  149.49   14.90
   9 -14   0  152.18   13.70
  -9 -14   0  156.98   27.50
   9 -14   0  122.69   23.00
  -9 -14   0  152.48   20.10
   9 -14   0  181.88   34.00
   9 -14   0  168.58   25.40
  -9  14   0  117.99   21.60
  -9  14   0  104.59   26.60
   9  14   0  118.19   27.40
   9  14   0   96.29   20.20
   9  14   0  139.99   26.30
  -9  14   0  108.39   18.50
   9  14   0  136.19   18.50
  -9  14   0  163.38   21.10
   9  14   0  162.88   24.40
  -9  14   0  125.19   13.50
  -9  14   0  117.49   13.60
   9  14   0  119.49   17.20
   9  14   0  165.88   33.10
  -9  14   0  152.38   23.00
 -10 -14   0    2.50   16.40
 -10 -14   0   31.70   19.00
 -10 -14   0   41.70   24.00
 -10 -14   0   78.49   26.30
  10 -14   0   32.60   25.50
 -10 -14   0    8.70   15.20
 -10 -14   0   45.50   21.70
  10 -14   0   79.99   20.20
  10 -14   0   48.70   22.30
  10 -14   0   22.30   16.10
 -10  14   0   46.00   11.00
  10  14   0   33.30   20.90
  10  14   0   44.00   22.50
 -10  14   0   63.89   11.80
  10  14   0   33.20   19.40
  10  14   0   70.09   18.20
 -10  14   0   26.90   12.50
 -10  14   0   68.49   22.90
  10  14   0   47.30   17.60
  10  14   0   55.09   24.10
  10  14   0   30.90   13.30
 -10  14   0   40.40   18.50
 -10  14   0   67.19   16.60
 -10  14   0   55.79   18.50
 -10  14   0   31.50   14.50
  11 -14   0   16.00   17.90
 -11 -14   0   27.80   23.40
  11 -14   0   14.30   10.40
 -11 -14   0   -6.10   10.30
 -11 -14   0   15.20   13.60
 -11 -14   0   22.50   21.50
 -11 -14   0    9.50   17.30
 -11 -14   0   28.30   21.00
  11 -14   0   39.10   25.30
  11 -14   0   16.60   20.10
  11  14   0   15.80   24.10
 -11  14   0    5.00   15.80
  11  14   0   33.20   13.60
  11  14   0   10.10   21.30
 -11  14   0   29.20   16.20
 -11  14   0    2.60   11.90
  11  14   0  -16.80   11.80
 -11  14   0   15.20    9.20
  11  14   0    8.10   15.00
  11  14   0    9.20   21.80
 -11  14   0    4.30   15.80
  11  14   0    0.00   16.30
 -12 -14   0  179.78   46.20
  12 -14   0  118.99   28.80
  12 -14   0   88.99   25.60
  12 -14   0  161.68   36.20
 -12 -14   0  134.49   21.80
 -12 -14   0  144.59   32.90
  12 -14   0  159.28   31.50
 -12 -14   0  159.08   30.70
 -12 -14   0  129.89   27.00
  12 -14   0  115.89   18.70
  12  14   0  103.79   32.20
 -12  14   0  129.59   15.90
  12  14   0   78.69   25.90
 -12  14   0  162.98   35.30
  12  14   0   70.69   29.70
  12  14   0  126.29   17.80
 -12  14   0  122.09   21.70
  12  14   0   88.19   21.40
 -12  14   0   94.29   22.80
 -12  14   0  156.98   20.20
  12  14   0   72.99   23.20
  13 -14   0   72.49   26.90
 -13 -14   0   34.70   24.90
  13 -14   0   49.60   21.90
 -13 -14   0   36.70   22.80
  13 -14   0   19.00   12.40
 -13 -14   0   15.40   23.50
  13 -14   0   50.89   21.80
 -13 -14   0   39.40   16.30
 -13  14   0   42.00   21.10
 -13  14   0   64.19   20.70
  13  14   0    7.00   19.90
 -13  14   0   33.30   11.50
 -13  14   0   29.40   18.70
 -13  14   0   57.29   13.10
  13  14   0   29.80   13.70
  13  14   0   29.20   28.50
  13  14   0   29.70   40.30
  13  14   0  -21.90   23.30
  14 -14   0  153.58   20.20
  14 -14   0  156.98   31.40
 -14 -14   0  223.88   25.80
  14 -14   0  176.48   31.60
 -14 -14   0  166.78   36.60
 -14 -14   0  134.19   32.70
  14 -14   0  262.37   45.10
 -14 -14   0  221.58   40.50
 -14 -14   0  196.08   32.90
 -14  14   0  188.18   34.90
 -14  14   0  191.08   30.50
 -14  14   0  149.19   18.60
 -14  14   0  203.78   31.50
 -14  14   0  193.38   20.30
  14  14   0  225.28   26.30
  14  14   0  162.98   28.20
  14  14   0  151.18   57.49
  14  14   0  129.19   35.20
  14  14   0  189.78   43.40
 -15 -14   0   -9.40   22.20
 -15 -14   0   29.50   16.80
 -15 -14   0   22.10   25.30
  15 -14   0   37.00   23.20
 -15 -14   0  -18.10   22.70
  15 -14   0    9.80   28.20
 -15  14   0    7.90   17.90
 -15  14   0   -5.20   13.90
  15  14   0  -33.20   29.70
  15  14   0   -8.80   19.00
 -15  14   0   23.90   23.40
 -16 -14   0   37.00   29.20
 -16 -14   0   50.29   18.30
  16 -14   0  140.89   37.00
 -16  14   0   88.39   27.90
 -16  14   0   64.99   26.60
  17 -14   0   69.69   27.90
 -17 -14   0  111.89   36.00
 -17  14   0   45.70   26.30
  17  14   0    7.20   39.40
   0 -15   0    6.50   12.90
   0 -15   0    6.90    8.10
   0 -15   0   -6.20   14.70
   0 -15   0    0.30   18.70
   0 -15   0   10.30    7.70
   0  15   0  -13.90    8.80
   0  15   0   14.90   10.50
   0  15   0   22.00    9.60
   0  15   0   14.80   15.90
   0  15   0    0.20   14.30
   0  15   0   22.20   12.10
   0  15   0   17.50   10.10
   0  15   0   -5.70    9.30
   0  15   0    3.20    7.40
   0  15   0   13.10    7.70
  -1 -15   0  143.39   14.20
   1 -15   0  149.19   13.20
   1 -15   0  153.58   19.70
  -1 -15   0  181.38   45.50
  -1 -15   0  178.18   15.30
  -1 -15   0  176.98   31.00
   1 -15   0  180.98   26.40
   1 -15   0  150.38   12.90
   1 -15   0  104.79   25.60
   1 -15   0  192.78   31.40
  -1 -15   0  180.28   23.00
  -1  15   0  161.48   17.90
   1  15   0  166.28   28.10
  -1  15   0  164.68   14.70
  -1  15   0  151.48   25.00
  -1  15   0  190.98   29.60
   1  15   0  172.68   16.00
   1  15   0  150.68   13.90
   1  15   0  133.99   17.00
  -1  15   0  156.58   12.50
   1  15   0  182.18   29.80
   1  15   0  189.08   19.90
  -1  15   0  197.98   20.50
   1  15   0  151.08   15.50
  -1  15   0  154.18   18.90
  -1  15   0  184.88   20.90
   1  15   0  140.69   15.70
   1  15   0  162.88   14.60
   1  15   0  166.68   14.60
  -1  15   0  129.19   16.30
  -1  15   0  156.48   12.20
   2 -15   0  467.95   19.60
  -2 -15   0  458.45   30.30
  -2 -15   0  446.76   23.20
   2 -15   0  468.75   41.70
  -2 -15   0  523.15   25.00
  -2 -15   0  503.65   40.00
  -2 -15   0  505.65   23.60
   2 -15   0  475.45   41.10
   2 -15   0  480.55   20.50
  -2 -15   0  509.35   41.60
   2 -15   0  493.35   28.80
   2 -15   0  467.05   37.20
  -2  15   0  480.65   19.30
  -2  15   0  458.05   18.70
  -2  15   0  462.05   27.10
   2  15   0  437.16   23.50
  -2  15   0  479.55   40.00
  -2  15   0  473.35   35.70
  -2  15   0  473.65   30.20
  -2  15   0  513.95   25.80
   2  15   0  461.15   22.00
   2  15   0  471.85   23.70
   2  15   0  529.85   24.70
   2  15   0  485.45   40.90
   2  15   0  536.45   24.20
   2  15   0  468.75   28.40
   2  15   0  497.25   36.50
  -2  15   0  502.85   27.40
  -2  15   0  501.05   26.30
   2  15   0  467.55   40.50
  -2  15   0  503.05   24.60
   2  15   0  523.65   24.80
   3 -15   0   59.89    9.10
   3 -15   0   74.79   25.20
   3 -15   0   75.19   23.50
   3 -15   0   89.79   16.90
  -3 -15   0   76.19   15.10
   3 -15   0   73.19   20.90
  -3 -15   0   55.39   11.60
  -3 -15   0   39.00   16.60
  -3 -15   0   57.39   22.60
  -3 -15   0   54.69   31.90
   3 -15   0   51.89    9.00
   3  15   0   47.30   21.40
   3  15   0   60.29   10.80
  -3  15   0   61.09    8.20
   3  15   0   60.79   14.70
   3  15   0   32.80    9.90
  -3  15   0   55.69   14.10
   3  15   0   63.59   10.20
  -3  15   0   57.49   18.70
   3  15   0   83.59   13.80
  -3  15   0   58.39   13.20
  -3  15   0   62.09   12.50
  -3  15   0   52.59   19.40
   3  15   0   72.19   13.20
   3  15   0   46.80   12.00
   3  15   0   62.09   19.00
  -3  15   0   66.69   14.40
  -3  15   0   78.69   18.20
   3  15   0   80.49   27.60
   4 -15   0   -1.40   11.20
  -4 -15   0   17.50    9.20
   4 -15   0   15.20    6.80
  -4 -15   0    3.90    6.20
  -4 -15   0   -2.00   10.10
  -4 -15   0    6.30   20.20
   4 -15   0   15.70   18.60
   4 -15   0    5.60   19.00
  -4 -15   0    0.40    7.70
  -4 -15   0   12.00   17.10
  -4 -15   0    5.40   15.60
  -4  15   0   19.70   15.20
  -4  15   0   35.20   11.10
   4  15   0   29.20   15.00
   4  15   0   43.50   12.50
  -4  15   0   20.60   12.10
   4  15   0   37.50   28.90
  -4  15   0    2.70   10.10
  -4  15   0   60.49   21.50
   4  15   0   -6.40   14.30
   4  15   0   11.10   10.10
   4  15   0   28.10   12.50
   4  15   0   27.00    7.50
   4  15   0   34.00   16.40
   4  15   0   15.40    6.30
  -4  15   0   16.10   14.20
  -4  15   0   15.50   11.10
  -5 -15   0  970.90   54.79
  -5 -15   0  922.71   36.80
   5 -15   0  926.61   30.40
   5 -15   0 1046.40   53.39
  -5 -15   0  936.11   38.50
  -5 -15   0  941.81   56.59
   5 -15   0 1005.70   60.79
  -5 -15   0 1002.90   41.70
   5 -15   0  946.01   30.00
  -5 -15   0  955.00   49.00
   5 -15   0  956.80   56.59
  -5  15   0  926.11   45.30
   5  15   0  954.80   40.20
   5  15   0  991.20   50.99
  -5  15   0  931.31   41.70
   5  15   0  963.80   39.90
  -5  15   0  868.41   45.30
  -5  15   0  895.71   45.70
   5  15   0  956.30   39.30
   5  15   0 1073.09   59.59
   5  15   0  966.50   35.00
  -5  15   0  970.60   52.29
  -5  15   0  929.41   40.70
   5  15   0  935.91   56.29
  -6 -15   0   14.30   10.30
  -6 -15   0    5.70   18.70
  -6 -15   0   27.50   19.20
   6 -15   0    4.50    6.00
   6 -15   0    8.50   19.80
  -6 -15   0    0.90    7.50
   6 -15   0    1.40    7.60
  -6 -15   0   -6.20   17.30
   6 -15   0    4.80   17.50
  -6 -15   0   14.40    8.80
  -6 -15   0    1.70   12.40
  -6  15   0   21.40   12.60
  -6  15   0    7.30   12.00
  -6  15   0    0.60   12.10
   6  15   0   10.80   10.40
   6  15   0    5.00   18.20
   6  15   0   18.10   11.10
  -6  15   0   11.50   17.10
  -6  15   0   12.60   11.90
  -6  15   0   19.70   11.80
  -6  15   0   17.90   15.10
   6  15   0    3.00   14.20
   6  15   0    6.30   11.80
   6  15   0   -5.90   17.60
   6  15   0    1.30   11.30
  -6  15   0   -5.10   16.50
   7 -15   0   54.89   22.20
   7 -15   0   29.40   21.10
  -7 -15   0   42.30   15.90
  -7 -15   0   54.59   14.00
  -7 -15   0   39.20   25.90
  -7 -15   0   32.70   21.80
   7 -15   0   49.00   25.20
  -7 -15   0   52.79   24.50
   7 -15   0   39.50    8.70
  -7 -15   0   50.19   11.60
   7 -15   0   38.40    9.60
  -7  15   0   40.80   14.50
  -7  15   0   36.50   19.10
   7  15   0   41.90   15.00
   7  15   0   29.90   10.10
   7  15   0   46.60   13.60
   7  15   0   57.79   14.10
  -7  15   0   26.40   14.00
  -7  15   0   48.60   13.00
   7  15   0   20.50   22.10
  -7  15   0   32.20   14.90
   7  15   0   31.80   13.20
   7  15   0   38.90   18.80
  -7  15   0   38.40   14.40
  -7  15   0   39.00    7.60
   7  15   0   38.60   20.70
  -7  15   0   42.70    8.00
  -7  15   0   31.00   18.70
  -7  15   0   46.70   16.10
  -8 -15   0  119.59   29.60
   8 -15   0  214.68   30.10
   8 -15   0  223.28   37.40
   8 -15   0  192.68   14.80
  -8 -15   0  177.68   25.50
  -8 -15   0  167.48   30.90
  -8 -15   0  154.58   19.00
   8 -15   0  232.38   36.30
   8 -15   0  165.08   14.00
  -8 -15   0  242.18   31.90
  -8  15   0  174.88   13.60
   8  15   0  178.58   31.20
   8  15   0  196.28   22.40
  -8  15   0  208.58   22.30
  -8  15   0  170.08   21.90
   8  15   0  174.78   28.70
   8  15   0  189.58   17.10
  -8  15   0  228.48   24.90
  -8  15   0  181.48   19.80
   8  15   0  182.98   19.70
   8  15   0  175.78   22.50
  -8  15   0  143.79   27.20
  -8  15   0  176.88   12.90
   8  15   0  157.28   30.30
  -8  15   0  167.28   22.90
  -9 -15   0  104.59   17.80
   9 -15   0  112.89   13.20
   9 -15   0  114.69   28.90
   9 -15   0  110.19   29.10
  -9 -15   0   91.39   21.80
  -9 -15   0   85.49   26.20
  -9 -15   0   86.49   23.90
  -9 -15   0  180.08   35.30
   9 -15   0   84.29   12.90
   9 -15   0  149.09   26.90
   9  15   0   83.09   26.20
   9  15   0   88.09   19.40
   9  15   0   86.69   15.50
  -9  15   0  105.99   12.20
   9  15   0   98.89   29.90
  -9  15   0   77.99   10.70
   9  15   0  129.29   20.80
  -9  15   0   80.99   20.70
  -9  15   0  107.99   18.30
  -9  15   0   76.29   19.60
  -9  15   0  109.29   22.30
  -9  15   0  109.19   18.50
  -9  15   0   80.29   24.60
   9  15   0   96.89   26.00
   9  15   0  106.19   16.90
 -10 -15   0    8.00   10.20
  10 -15   0   -0.10    9.30
 -10 -15   0    0.20   10.00
  10 -15   0   -4.40   16.50
 -10 -15   0    7.70   13.90
 -10 -15   0   -1.60   21.70
 -10 -15   0   14.10   18.20
 -10 -15   0  -11.60   14.50
  10 -15   0   17.80   20.40
  10 -15   0   -0.40    9.00
 -10 -15   0   29.10   22.00
  10 -15   0    4.00   21.60
  10  15   0    2.10   12.30
 -10  15   0   -2.80   16.60
  10  15   0  -12.80   11.90
 -10  15   0  -11.50   11.90
 -10  15   0    6.00   15.70
 -10  15   0    9.40   14.90
  10  15   0   -1.20   12.20
  10  15   0   10.70   22.60
 -10  15   0   15.60    8.70
  10  15   0  -27.80   17.00
 -10  15   0    2.50   13.70
  10  15   0  -13.70   17.50
 -10  15   0   10.60    8.30
  10  15   0   -1.90   12.20
  11 -15   0    4.70   13.90
 -11 -15   0   23.50   20.00
  11 -15   0    3.30    9.20
 -11 -15   0    7.10   20.00
  11 -15   0   10.70   19.30
 -11 -15   0   -3.60   19.70
  11 -15   0    8.80   23.20
  11 -15   0   46.60   21.30
 -11 -15   0   13.80   23.80
 -11 -15   0    1.80   13.30
 -11  15   0   19.20   17.60
  11  15   0   23.60   18.70
 -11  15   0    4.80   14.80
 -11  15   0  -16.70   11.30
  11  15   0  -20.40   20.70
  11  15   0   -2.50   17.00
 -11  15   0    5.60   17.40
  11  15   0   -3.80   13.00
  11  15   0   23.70   25.10
 -11  15   0   -0.20    8.80
 -12 -15   0   61.09   23.70
  12 -15   0   35.80   18.90
 -12 -15   0   45.20   16.90
 -12 -15   0   53.09   24.30
 -12 -15   0  103.29   28.90
 -12 -15   0   31.10   19.40
  12 -15   0   51.39   26.80
 -12  15   0   39.30   19.50
 -12  15   0   63.29   15.70
 -12  15   0   69.59   13.00
  12  15   0   41.50   29.20
 -12  15   0   82.29   25.40
 -12  15   0   56.69   23.50
 -12  15   0   55.99   12.70
  12  15   0   25.30   13.40
 -12  15   0   29.20   20.90
  12  15   0   33.70   25.90
  12  15   0   40.80   25.20
  12  15   0   26.70   18.00
 -13 -15   0  287.37   28.10
 -13 -15   0  221.18   36.60
  13 -15   0  331.27   44.70
  13 -15   0  310.27   43.30
 -13 -15   0  258.87   41.80
 -13 -15   0  301.87   53.89
 -13 -15   0  246.98   36.80
  13  15   0  247.08   44.80
 -13  15   0  207.48   39.30
 -13  15   0  262.07   32.10
  13  15   0  198.58   42.60
 -13  15   0  306.87   38.70
  13  15   0  252.07   25.50
 -14 -15   0   46.20   26.10
  14 -15   0   56.99   25.30
  14 -15   0  102.59   35.40
 -14 -15   0   43.60   26.10
 -14 -15   0   60.09   19.10
  14  15   0   28.20   22.90
 -14  15   0   14.80   23.50
 -14  15   0   57.99   21.80
  15 -15   0  328.57   45.90
 -15 -15   0  208.18   34.40
 -15 -15   0  317.07   64.89
 -15 -15   0  284.87   44.10
 -15  15   0  257.57   42.20
 -16 -15   0  111.39   33.10
 -16 -15   0   16.60   27.80
 -16 -15   0   74.79   22.10
  16 -15   0   44.50   25.90
  16 -15   0  112.99   39.70
 -16  15   0   63.99   25.40
  16  15   0   16.60   36.40
   0 -16   0  203.68   22.00
   0 -16   0  173.28   14.20
   0 -16   0  178.58   29.70
   0 -16   0  172.58   14.90
   0 -16   0  268.67   57.09
   0  16   0  164.18   16.30
   0  16   0  174.18   26.00
   0  16   0  169.48   16.80
   0  16   0  172.08   20.60
   0  16   0  164.98   29.20
   0  16   0  170.98   23.70
   0  16   0  205.98   20.20
   0  16   0  174.48   14.40
   0  16   0  188.98   13.60
   0  16   0  212.58   31.30
   1 -16   0  251.87   15.70
   1 -16   0  218.08   14.60
   1 -16   0  257.27   29.60
  -1 -16   0  255.07   17.50
  -1 -16   0  264.37   16.70
   1 -16   0  237.78   23.70
   1 -16   0  241.38   35.10
   1 -16   0  234.28   39.90
  -1 -16   0  235.18   24.70
  -1 -16   0  220.88   33.90
  -1 -16   0  237.38   30.30
   1  16   0  231.58   18.50
  -1  16   0  239.28   14.90
   1  16   0  212.88   18.10
   1  16   0  241.68   34.10
   1  16   0  241.98   16.50
   1  16   0  228.58   18.20
  -1  16   0  234.68   31.70
  -1  16   0  240.28   20.10
  -1  16   0  306.67   24.80
  -1  16   0  263.07   28.60
   1  16   0  256.27   32.70
   1  16   0  247.48   28.50
  -1  16   0  238.58   20.90
   1  16   0  215.38   19.50
  -1  16   0  204.08   18.70
  -1  16   0  215.68   13.70
  -1  16   0  244.98   18.10
   1  16   0  224.98   20.70
   1  16   0  263.67   22.10
   1  16   0  245.48   16.50
   2 -16   0   50.49    8.80
  -2 -16   0   41.40   16.30
  -2 -16   0   35.90   11.70
  -2 -16   0   71.29   23.20
  -2 -16   0   39.70    9.40
  -2 -16   0   34.30   24.10
   2 -16   0   47.90    9.00
   2 -16   0   61.29   16.10
   2 -16   0   38.40   23.10
   2 -16   0   35.50   30.10
   2 -16   0   20.20   20.60
  -2  16   0   42.70   12.80
   2  16   0   74.79   15.00
   2  16   0   33.20   21.30
   2  16   0   54.69   17.50
  -2  16   0   44.20   19.10
   2  16   0   46.90    9.20
  -2  16   0   31.20   11.70
   2  16   0   29.50   11.30
   2  16   0   44.00   10.40
  -2  16   0   55.89   15.70
   2  16   0   60.59   12.40
  -2  16   0   48.50    7.90
   2  16   0   49.20   14.60
   2  16   0   30.00   19.20
  -2  16   0   32.60   12.70
  -2  16   0   51.49   18.10
   2  16   0   59.39   12.70
  -2  16   0   74.09   12.90
  -3 -16   0   16.70    7.40
  -3 -16   0   11.60   19.00
   3 -16   0   22.70   22.00
   3 -16   0   16.30    7.30
  -3 -16   0   16.90   20.00
   3 -16   0    8.40   12.40
   3 -16   0   20.80   18.20
  -3 -16   0   11.10   11.40
   3 -16   0    9.60   18.50
  -3 -16   0   28.00    9.40
  -3 -16   0   34.10   16.10
   3  16   0   17.90   19.50
  -3  16   0   -2.80   14.70
   3  16   0   16.70   21.00
   3  16   0   46.60   11.50
   3  16   0   17.70    8.20
  -3  16   0   24.60   12.10
   3  16   0   37.20   13.40
   3  16   0   30.30   12.50
   3  16   0   32.30   11.00
  -3  16   0    7.40   17.20
  -3  16   0   16.70   12.80
  -3  16   0   14.40   13.50
  -3  16   0   13.00   11.50
   3  16   0    2.50    9.40
  -3  16   0   27.10    6.00
   3  16   0   28.20   18.00
  -4 -16   0   63.19   12.10
  -4 -16   0   82.89   16.90
  -4 -16   0   76.39   24.90
   4 -16   0   57.69   14.80
  -4 -16   0   60.19   19.10
   4 -16   0   43.00   24.20
  -4 -16   0   57.59   23.20
   4 -16   0   74.29    9.70
  -4 -16   0   61.39   11.50
   4 -16   0   41.60   24.30
  -4  16   0   62.69   15.70
  -4  16   0   62.59   20.00
   4  16   0   64.89   24.30
  -4  16   0   59.19   16.10
  -4  16   0   51.79   20.80
   4  16   0   67.79   14.70
   4  16   0   63.49    8.60
  -4  16   0   48.90   14.50
   4  16   0   41.30   18.30
   4  16   0   44.30   13.90
   4  16   0   49.30   12.10
  -5 -16   0    7.40   17.10
  -5 -16   0    3.70   12.90
   5 -16   0   16.20   20.00
   5 -16   0   46.50   25.50
  -5 -16   0   26.70    9.70
  -5 -16   0   23.30   19.20
  -5 -16   0   11.40   20.60
  -5  16   0   13.80   16.50
   5  16   0   44.70   14.00
   5  16   0   25.10   16.80
   5  16   0    0.40   18.90
   5  16   0   25.20   19.50
   5  16   0    3.30   10.10
  -5  16   0   17.70   14.50
  -5  16   0    5.00   11.20
  -5  16   0   14.70   12.50
   5  16   0   -3.10   10.50
  -5  16   0   18.90   15.00
  -5  16   0   29.80   12.60
   5  16   0    1.50   10.80
  -6 -16   0  115.49   28.80
   6 -16   0  124.09   30.20
   6 -16   0  141.79   30.60
  -6 -16   0  170.28   28.90
  -6 -16   0  131.29   29.20
   6 -16   0  149.39   30.10
  -6 -16   0  163.48   21.50
  -6 -16   0  139.09   15.80
   6  16   0  130.49   18.70
   6  16   0  191.08   22.30
  -6  16   0  142.89   23.40
  -6  16   0  146.99   19.40
  -6  16   0  115.69   26.80
   6  16   0  114.59   25.50
  -6  16   0  152.38   21.70
   6  16   0   71.49   27.20
   6  16   0  133.09   17.90
   6  16   0  115.69   25.70
  -6  16   0  155.08   15.60
  -6  16   0  112.49   19.20
  -6  16   0  149.88   24.40
  -6  16   0  130.99   20.40
   6  16   0  108.89   19.30
  -7 -16   0   17.10   14.50
  -7 -16   0   20.00   10.80
  -7 -16   0   20.90   23.90
   7 -16   0  -11.70   20.30
  -7 -16   0   -7.50   17.00
  -7 -16   0    8.30   10.90
  -7 -16   0   -3.80    7.60
   7 -16   0   10.30   21.50
   7 -16   0   23.90   21.20
  -7 -16   0   26.80   18.60
  -7  16   0    9.70   12.90
   7  16   0    2.00   11.70
   7  16   0  -10.90   19.90
   7  16   0    9.90    9.40
  -7  16   0   -0.70   13.70
   7  16   0    9.80   12.80
   7  16   0   28.20   12.60
  -7  16   0   -2.70   15.30
   7  16   0    4.90   17.20
  -7  16   0   41.10   19.40
  -7  16   0   13.90   14.20
  -7  16   0    4.30   13.50
   7  16   0    3.40   19.50
  -7  16   0   -0.70   13.00
   8 -16   0  232.28   39.10
  -8 -16   0  234.38   30.70
   8 -16   0  226.58   28.20
   8 -16   0  199.58   13.70
  -8 -16   0  223.78   29.30
   8 -16   0  231.28   35.20
  -8 -16   0  188.48   37.50
  -8 -16   0  203.38   19.20
  -8 -16   0  161.48   32.30
   8  16   0  225.78   34.40
   8  16   0  191.08   23.60
   8  16   0  175.98   23.70
  -8  16   0  166.58   23.80
  -8  16   0  162.38   25.20
   8  16   0  202.08   29.60
   8  16   0  221.88   26.70
  -8  16   0  210.48   34.20
  -8  16   0  215.68   27.30
  -8  16   0  246.28   32.40
  -8  16   0  186.08   21.40
   8  16   0  210.18   20.80
  -8  16   0  196.68   29.70
   8  16   0  144.69   30.90
   9 -16   0   42.00   26.20
   9 -16   0   87.49   27.00
   9 -16   0   49.00    9.80
  -9 -16   0   34.70   14.30
   9 -16   0   97.09   28.10
  -9 -16   0   39.50   21.10
  -9 -16   0   22.20   25.40
  -9  16   0   51.39   16.90
   9  16   0   30.40   13.90
  -9  16   0   38.50    8.40
   9  16   0   47.60   26.90
   9  16   0   21.50   13.40
  -9  16   0   39.00   19.40
  -9  16   0   29.70   19.40
  -9  16   0   45.30   17.70
  -9  16   0   37.30    7.80
  -9  16   0   55.09   16.00
   9  16   0   30.70   21.90
  -9  16   0   42.50   19.00
 -10 -16   0   -9.40   20.90
 -10 -16   0    2.40   11.80
 -10 -16   0  -11.50   19.80
 -10 -16   0    5.60   16.30
  10 -16   0   54.69   28.40
  10 -16   0   38.50   23.20
 -10 -16   0   -8.20   19.90
  10  16   0  -21.80   17.50
 -10  16   0    5.20    7.40
  10  16   0   -7.20   12.60
  10  16   0   -2.90   13.10
 -10  16   0    8.80   18.80
  10  16   0   -5.40   17.60
 -10  16   0   14.10   15.90
  10  16   0  -28.90   18.20
 -10  16   0  -10.10   15.80
  10  16   0    3.40   23.80
 -10  16   0  -24.90   12.60
  11 -16   0   24.00   28.10
 -11 -16   0   -5.70   21.60
 -11 -16   0   17.70   27.50
 -11 -16   0   31.80   24.80
  11 -16   0   27.20   10.40
  11 -16   0   25.70   12.10
 -11 -16   0   14.70   18.90
 -11 -16   0   16.90   13.60
 -11  16   0   43.80   20.50
 -11  16   0   35.00    9.40
  11  16   0    7.20   26.70
 -11  16   0   17.10   21.80
  11  16   0   13.90   13.80
 -11  16   0   23.20    9.00
 -11  16   0    1.50   16.50
  11  16   0  -11.10   14.90
  11  16   0    5.90   26.00
  11  16   0  -11.50   21.70
 -11  16   0   19.60   21.60
 -11  16   0    0.30   12.00
  12 -16   0   11.00   10.00
 -12 -16   0   -2.50   23.30
 -12 -16   0   -6.30   21.90
  12 -16   0    1.90   11.20
  12 -16   0   33.60   27.10
  12 -16   0    1.90   21.70
  12 -16   0   58.89   26.60
 -12 -16   0   31.10   16.50
 -12 -16   0  -10.30   20.30
 -12  16   0   -3.00   17.80
  12  16   0   12.70   17.50
  12  16   0  -25.70   22.10
  12  16   0   -3.80   25.60
  12  16   0  -11.10   13.10
  12  16   0  -49.70   23.00
 -12  16   0    7.60    9.90
  13 -16   0   25.40   20.40
  13 -16   0   21.00    9.50
  13 -16   0   39.90   31.00
 -13 -16   0   11.60   16.30
 -13 -16   0   26.20   24.90
 -13 -16   0    6.40   28.50
 -13  16   0   42.10   11.10
 -13  16   0    4.40   18.10
  13  16   0    4.80   30.30
 -13  16   0   31.50   19.80
  14 -16   0  189.48   42.30
 -14 -16   0  233.28   46.30
 -14 -16   0  119.99   30.90
 -14 -16   0  107.89   36.40
 -14  16   0  167.18   19.20
 -14  16   0   87.29   32.30
  15 -16   0   64.89   28.70
  15 -16   0  122.99   48.40
 -15 -16   0   55.79   28.60
 -15 -16   0   53.89   22.40
  15  16   0  -14.60   33.50
   0 -17   0   48.50   22.10
   0 -17   0   13.30    7.40
   0 -17   0   34.10   14.40
   0 -17   0   -3.80   18.70
   0 -17   0    5.50    9.10
   0  17   0   26.30    9.60
   0  17   0    6.30   10.60
   0  17   0   14.80   10.30
   0  17   0   28.80   19.60
   0  17   0    2.20    9.70
   0  17   0   29.90   17.50
   0  17   0   25.00   12.70
   0  17   0    1.90    7.60
   0  17   0   17.30    8.30
   1 -17   0   79.59   11.40
  -1 -17   0   72.39   14.10
  -1 -17   0   65.39   23.10
  -1 -17   0  118.59   21.10
  -1 -17   0   41.30   25.80
   1 -17   0   54.89    9.90
  -1 -17   0   66.39   11.70
   1 -17   0   80.39   24.20
   1 -17   0   70.89   17.20
   1 -17   0   35.80   26.30
  -1  17   0   58.19   13.80
  -1  17   0   79.09   21.00
  -1  17   0   83.69   10.00
   1  17   0   97.59   13.10
  -1  17   0   73.69   17.80
  -1  17   0   45.80   21.20
   1  17   0   79.09   14.10
   1  17   0   86.19   13.00
  -1  17   0   66.09   16.40
   1  17   0   71.49   24.50
   1  17   0   54.39   20.30
   1  17   0   68.69   16.30
  -1  17   0   65.39   14.40
  -1  17   0   68.79    9.80
   1  17   0   39.40   11.70
   1  17   0   64.99   24.50
   1  17   0   53.19   13.30
   1  17   0   61.29   10.70
  -2 -17   0   24.60   22.00
   2 -17   0   31.20   22.10
   2 -17   0   32.80   17.90
   2 -17   0   13.80   23.80
  -2 -17   0   35.00   11.50
  -2 -17   0   28.30   19.30
   2 -17   0   25.50    7.60
  -2 -17   0   36.00   16.40
  -2 -17   0   21.50    9.20
   2 -17   0   27.00   12.80
  -2  17   0   37.70   15.90
   2  17   0   19.70   18.60
   2  17   0   50.79   16.20
  -2  17   0    2.60   10.80
   2  17   0   48.10   19.10
   2  17   0   49.00   13.60
   2  17   0   46.80   14.30
   2  17   0   41.20   10.40
  -2  17   0   21.70   17.70
   2  17   0   28.00   10.40
   2  17   0   36.70    8.20
   2  17   0   23.40   10.50
   2  17   0   28.70   21.80
  -2  17   0   18.40   12.00
  -2  17   0   48.60   12.00
  -2  17   0   26.10   19.90
  -3 -17   0  293.57   43.00
  -3 -17   0  287.37   29.20
   3 -17   0  285.27   38.90
  -3 -17   0  264.47   21.70
   3 -17   0  257.37   38.20
  -3 -17   0  222.88   18.30
  -3 -17   0  255.07   35.70
   3 -17   0  267.17   23.60
   3  17   0  277.67   37.70
  -3  17   0  234.68   24.10
   3  17   0  283.97   19.10
  -3  17   0  271.17   31.30
  -3  17   0  313.87   28.40
  -3  17   0  226.38   33.10
  -3  17   0  236.78   24.10
   3  17   0  231.68   18.80
   3  17   0  255.07   20.10
   3  17   0  323.57   24.90
   3  17   0  278.47   38.00
   3  17   0  241.18   29.50
  -3  17   0  276.97   22.00
   4 -17   0   17.60   23.80
  -4 -17   0    4.00   12.10
   4 -17   0  -16.50    9.60
  -4 -17   0   30.40   20.60
  -4 -17   0  -12.50    8.80
  -4 -17   0   -0.30    6.20
   4 -17   0  -25.80   20.10
  -4 -17   0    6.80   22.50
  -4  17   0   31.20   18.60
   4  17   0   22.00   22.30
  -4  17   0    5.40   12.10
   4  17   0   -9.00   14.90
   4  17   0   42.10   13.00
  -4  17   0    7.60   15.70
   4  17   0   -0.90    5.80
  -4  17   0   -8.30   12.20
  -4  17   0   31.30   12.80
   4  17   0   -3.40    9.40
  -4  17   0   32.60   16.00
   4  17   0   -3.10   10.30
  -4  17   0   11.60   14.50
   4  17   0   22.30   13.10
   4  17   0   15.70   16.90
  -5 -17   0   13.30   14.90
  -5 -17   0   32.40   26.30
  -5 -17   0   30.70   18.30
   5 -17   0   35.00   24.20
  -5 -17   0    3.70   10.40
  -5 -17   0   19.30   21.00
  -5  17   0   15.60    9.80
   5  17   0   37.00   12.10
  -5  17   0   12.20   12.50
   5  17   0   13.40   12.40
   5  17   0   19.70   17.90
  -5  17   0   31.50   13.20
  -5  17   0   -1.40   16.60
  -5  17   0   16.60   15.80
  -5  17   0   10.30   15.50
   5  17   0    0.80   10.60
   5  17   0  -12.70   20.30
   5  17   0   25.10   12.60
   5  17   0    0.10   18.50
  -5  17   0   12.90   18.70
  -6 -17   0  100.39   34.10
  -6 -17   0   94.69   27.30
   6 -17   0  204.18   36.70
   6 -17   0  177.58   48.10
  -6 -17   0  173.48   29.90
  -6 -17   0  146.69   18.50
  -6 -17   0  151.88   26.10
  -6  17   0  182.38   26.60
  -6  17   0   88.69   20.20
   6  17   0  173.78   19.60
  -6  17   0  139.19   24.40
  -6  17   0  171.28   19.60
  -6  17   0  147.59   22.80
  -6  17   0  119.29   26.20
  -6  17   0  149.59   20.60
   6  17   0  129.59   18.80
   6  17   0  106.39   19.00
   6  17   0  107.19   29.30
   6  17   0  137.99   25.60
  -6  17   0  153.78   25.90
   6  17   0  133.09   33.60
  -7 -17   0   36.50   20.70
   7 -17   0   52.99   26.00
  -7 -17   0  109.79   32.90
  -7 -17   0   36.70   13.00
  -7 -17   0   38.10   22.90
   7 -17   0  109.09   30.30
  -7  17   0   46.00   18.40
  -7  17   0   37.30   20.90
   7  17   0   18.90   15.30
  -7  17   0   83.59   17.00
   7  17   0   75.79   15.80
   7  17   0   20.70   20.50
   7  17   0   61.39   21.00
  -7  17   0   38.20   20.70
  -7  17   0   48.40   17.30
   7  17   0   41.80   35.70
  -7  17   0   75.29   23.60
   7  17   0   43.50   24.60
  -8 -17   0   22.90   12.90
  -8 -17   0  -21.70   20.40
  -8 -17   0   37.80   17.80
  -8 -17   0   31.40   21.90
  -8 -17   0  -19.30   10.60
   8 -17   0    4.20   21.70
  -8 -17   0   45.10   24.90
   8 -17   0   23.80   25.50
   8  17   0   14.50   14.70
   8  17   0   10.10   13.10
  -8  17   0    4.60   13.30
   8  17   0   33.10   25.20
   8  17   0    4.30   17.40
  -8  17   0   14.40   18.00
   8  17   0    8.50   12.10
   8  17   0   14.20   20.10
  -8  17   0   31.60   15.70
  -8  17   0   -6.00   15.10
  -8  17   0   30.40   27.10
  -8  17   0    3.00   15.50
  -8  17   0   29.90   16.80
   9 -17   0    5.70   18.90
  -9 -17   0   -0.60   20.00
   9 -17   0   10.50   23.80
  -9 -17   0  -10.70   26.00
   9 -17   0   21.70   22.60
  -9 -17   0   22.60   12.50
  -9 -17   0   13.20   27.30
  -9 -17   0  -12.80   13.30
   9  17   0   -5.10   18.90
  -9  17   0    2.50   15.90
   9  17   0   26.40   26.50
  -9  17   0   26.70   20.60
   9  17   0   12.90   24.30
   9  17   0   10.60   15.60
  -9  17   0  -10.40   14.40
  -9  17   0    6.00   20.20
  -9  17   0   -6.00   14.70
   9  17   0    5.70   13.00
  10 -17   0    9.10    8.00
  10 -17   0   18.60   27.20
  10 -17   0   59.59   24.20
 -10 -17   0   38.50   18.80
 -10 -17   0    9.40   24.40
 -10 -17   0    8.70   23.10
  10 -17   0   35.90    9.10
 -10 -17   0   41.50   14.60
  10  17   0   13.20   28.10
 -10  17   0   -2.90   19.00
 -10  17   0   24.80   19.70
 -10  17   0   28.30   22.40
 -10  17   0   25.40   19.90
  10  17   0   -8.00   25.00
  10  17   0    0.80   12.90
  10  17   0   22.00   18.30
  10  17   0    8.00   25.40
 -10  17   0   23.20   20.40
  11 -17   0   19.50    9.60
 -11 -17   0   25.60   28.30
 -11 -17   0   -8.90   12.70
  11 -17   0   -3.00   10.40
  11 -17   0   11.60   27.00
 -11 -17   0   26.50   24.30
  11  17   0  -17.00   25.80
 -11  17   0   15.70   18.30
 -11  17   0  -28.80   19.30
  11  17   0   -1.80   23.10
 -11  17   0   14.70   18.80
 -11  17   0    9.80    8.10
  11  17   0  -12.90   13.20
 -12 -17   0   68.89   18.40
 -12 -17   0   96.89   33.90
 -12 -17   0   99.69   30.10
  12 -17   0   69.99   14.00
  12 -17   0  135.59   38.90
 -12  17   0   78.99   27.20
 -12  17   0  118.59   27.10
  12  17   0   36.50   29.80
  12  17   0   72.49   34.90
 -13 -17   0  102.89   21.60
  13 -17   0  146.19   37.30
 -13  17   0   69.29   14.10
 -13  17   0   80.39   30.80
 -13  17   0  126.19   28.60
  13  17   0   13.90   35.70
   0 -18   0  174.38   37.80
   0 -18   0  172.58   17.20
   0 -18   0  157.98   13.10
   0 -18   0  197.38   25.50
   0 -18   0  166.28   34.60
   0  18   0  160.08   22.90
   0  18   0  183.38   30.10
   0  18   0  161.38   14.70
   0  18   0  194.38   35.90
   0  18   0  165.58   23.90
   0  18   0  146.09   18.60
   0  18   0  181.68   35.40
  -1 -18   0    3.20   15.20
   1 -18   0    1.20   18.60
   1 -18   0    3.00   12.40
  -1 -18   0    5.00   19.10
  -1 -18   0    7.20    8.10
   1 -18   0  -20.90   21.90
  -1 -18   0    9.80   20.40
  -1 -18   0    7.60   10.30
  -1  18   0    6.10   13.30
   1  18   0    0.20   19.50
   1  18   0   -0.20    9.00
   1  18   0   -8.20   10.20
   1  18   0    7.30   21.60
  -1  18   0  -10.00   17.60
  -1  18   0   -4.10   11.40
  -1  18   0  -18.90   19.50
   1  18   0   17.50   17.40
   1  18   0    8.60    8.30
   1  18   0   14.10    8.80
  -1  18   0  -15.20    9.30
  -1  18   0   -3.00   10.90
   1  18   0    7.20   10.30
  -1  18   0    9.70    6.40
  -1  18   0   22.00   18.70
   2 -18   0  113.19   28.10
   2 -18   0  155.78   34.00
  -2 -18   0  184.18   38.20
  -2 -18   0  108.79   30.10
  -2 -18   0  114.09   14.90
   2 -18   0  130.49   31.70
  -2 -18   0  142.59   16.90
  -2 -18   0  127.49   34.60
   2 -18   0  127.99   19.80
  -2  18   0   96.89   29.30
   2  18   0  122.09   16.20
  -2  18   0  156.18   23.40
  -2  18   0  109.09   19.70
   2  18   0  141.19   18.30
  -2  18   0  126.19   27.00
   2  18   0  122.49   16.10
   2  18   0   99.79   25.10
   2  18   0  123.79   32.10
  -2  18   0  163.68   24.50
   2  18   0  133.99   33.90
  -2  18   0  134.89   20.40
   2  18   0  169.18   22.30
   2  18   0  121.09   15.70
   3 -18   0   83.99   28.20
  -3 -18   0   68.39   27.50
  -3 -18   0   88.09   21.40
  -3 -18   0  118.89   29.60
  -3 -18   0   97.49   21.40
   3 -18   0   96.39   29.30
   3 -18   0  103.39   17.80
   3  18   0   99.69   15.30
  -3  18   0   82.79   26.80
  -3  18   0   85.29   18.00
   3  18   0  109.09   25.70
   3  18   0  136.19   24.60
  -3  18   0   71.49   16.70
   3  18   0   78.39   12.80
   3  18   0   64.39   14.50
  -3  18   0   48.30   14.90
   3  18   0   98.09   18.00
  -3  18   0   82.19   20.70
  -3  18   0   46.70   21.70
   3  18   0   66.99   28.30
  -4 -18   0  105.59   20.90
  -4 -18   0  112.29   24.50
  -4 -18   0  101.29   30.80
  -4 -18   0  114.59   30.90
   4 -18   0  150.98   35.00
   4 -18   0  118.39   18.30
   4 -18   0  160.38   33.50
  -4  18   0   97.29   22.30
  -4  18   0  133.39   23.30
   4  18   0  115.39   19.10
  -4  18   0  119.69   22.80
   4  18   0   89.49    9.70
   4  18   0  141.99   19.80
  -4  18   0  123.99   20.10
   4  18   0  129.49   26.80
  -4  18   0  116.79   26.50
   4  18   0  102.49   27.00
   4  18   0  117.09   16.90
  -4  18   0  139.09   24.40
  -4  18   0  142.99   30.40
   4  18   0  124.09   33.10
  -5 -18   0   35.80   16.80
  -5 -18   0   52.99   35.10
  -5 -18   0   45.70   20.80
  -5 -18   0   58.29   30.40
   5 -18   0   75.59   25.40
   5 -18   0   33.80   27.40
  -5  18   0   49.90   18.20
   5  18   0   27.80   27.40
  -5  18   0   13.60   12.80
  -5  18   0   34.30   16.40
   5  18   0   50.49   15.80
  -5  18   0   38.80   17.90
  -5  18   0   55.89   13.60
   5  18   0    7.70   20.70
   5  18   0   21.00   14.30
   5  18   0   30.50   20.90
  -5  18   0   48.40   16.60
  -5  18   0   47.40   32.10
   5  18   0   40.40   12.30
  -5  18   0   40.40   20.50
   6 -18   0   13.20   21.40
  -6 -18   0   33.70   20.20
  -6 -18   0   27.20   20.60
  -6 -18   0   28.70   31.00
   6 -18   0   45.30   26.10
  -6 -18   0   -6.20   13.50
   6  18   0   33.60   27.90
  -6  18   0    7.30   14.50
   6  18   0  -10.50   18.00
  -6  18   0    7.90   15.30
  -6  18   0   34.20   13.60
  -6  18   0   -6.80   18.10
  -6  18   0   27.60   20.10
   6  18   0    1.50   12.60
   6  18   0   22.70   11.70
  -6  18   0   47.50   19.20
  -6  18   0   29.60   17.20
   6  18   0   41.80   14.00
   6  18   0   20.70   19.00
  -7 -18   0  223.78   34.30
  -7 -18   0  185.68   26.40
  -7 -18   0  218.08   39.30
  -7 -18   0  233.48   42.60
   7 -18   0  261.67   39.60
  -7  18   0  210.18   30.80
  -7  18   0  226.68   30.60
   7  18   0  234.88   41.40
  -7  18   0  217.28   33.00
   7  18   0  240.18   23.50
   7  18   0  215.48   41.70
  -7  18   0  235.78   32.60
  -7  18   0  241.08   43.60
   7  18   0  160.08   23.50
  -7  18   0  263.87   23.60
   7  18   0  205.08   37.90
   7  18   0  244.28   23.90
  -7  18   0  230.28   33.90
  -8 -18   0   -6.40   14.70
   8 -18   0   28.10   26.10
  -8 -18   0   18.00   23.60
  -8 -18   0  -21.80   20.10
   8 -18   0   23.20   25.00
  -8 -18   0   -3.00   26.90
   8  18   0   -7.20   22.70
  -8  18   0  -16.40   18.40
   8  18   0  -23.80   19.60
  -8  18   0   -0.40   15.80
   8  18   0    8.30   13.20
  -8  18   0    3.20   15.60
  -8  18   0    8.90   19.10
  -8  18   0  -19.90   12.60
  -8  18   0  -11.30   17.10
  -8  18   0   19.30   16.70
  -9 -18   0   10.20   12.10
  -9 -18   0   -4.00   27.60
   9 -18   0   -9.20   24.10
  -9 -18   0   19.60   22.80
   9 -18   0   37.30   24.70
   9  18   0   38.10   24.50
   9  18   0   26.70   29.10
  -9  18   0   -4.90   16.10
  -9  18   0  -12.00   19.80
  -9  18   0   26.50   19.50
   9  18   0    3.60   13.70
  -9  18   0   17.40   18.60
  -9  18   0   -2.10   16.80
 -10 -18   0  100.09   31.00
  10 -18   0  136.69   38.50
 -10 -18   0  122.69   29.30
 -10  18   0  129.99   30.30
 -10  18   0  108.69   25.80
  10  18   0   71.79   33.20
 -10  18   0  133.49   29.60
  11 -18   0  203.98   43.70
 -11 -18   0  174.48   35.90
 -11  18   0  172.58   36.00
 -11  18   0   90.19   32.00
 -11  18   0  133.29   31.50
  12 -18   0   17.30   29.50
 -12 -18   0    6.80   16.00
 -12 -18   0   23.80   31.70
 -12  18   0   66.99   26.50
 -12  18   0   54.69   27.00
  12  18   0   35.60   34.30
   0 -19   0   -1.00   19.00
   0 -19   0   -4.00   10.40
   0 -19   0   18.70   26.40
   0 -19   0    4.70    7.90
   0 -19   0   16.70   18.70
   0  19   0    8.20    6.80
   0  19   0    7.20   13.30
   0  19   0    5.20   22.90
   0  19   0    5.80   13.20
   0  19   0    2.20   12.00
   0  19   0   11.40   21.40
  -1 -19   0   78.49   30.30
  -1 -19   0  106.19   17.20
   1 -19   0  156.48   39.90
   1 -19   0   97.69   28.10
   1 -19   0  108.39   19.00
  -1 -19   0  141.69   18.10
  -1 -19   0   99.19   34.80
  -1 -19   0  126.99   23.80
   1  19   0  130.29   21.30
  -1  19   0   94.79   17.20
  -1  19   0   98.39   27.50
   1  19   0  128.19   42.10
   1  19   0   74.19   16.50
  -1  19   0  128.59   21.60
   1  19   0  124.79   13.70
   1  19   0  119.59   13.80
  -1  19   0  114.19   19.20
   1  19   0  100.79   16.50
   1  19   0   84.49   30.20
  -1  19   0  129.39   19.60
  -1  19   0   79.69   28.50
  -2 -19   0   38.00   23.00
   2 -19   0   29.00   14.20
  -2 -19   0   31.90   12.90
  -2 -19   0   44.30   18.40
   2 -19   0   40.80   27.90
   2  19   0   44.00   15.50
  -2  19   0   24.70   13.70
   2  19   0   23.50   10.70
  -2  19   0   43.90   31.30
   2  19   0   38.60   23.30
   2  19   0   -2.00   10.00
   2  19   0   19.70   12.70
   2  19   0   20.70   23.20
   2  19   0   24.40   10.00
  -2  19   0   24.60   20.70
  -2  19   0   16.10   15.30
  -2  19   0   13.80   14.30
  -3 -19   0  286.17   49.40
  -3 -19   0  192.18   22.60
  -3 -19   0  257.27   36.80
  -3 -19   0  269.57   29.50
   3 -19   0  336.47   43.70
   3 -19   0  284.97   43.00
   3  19   0  211.48   20.10
   3  19   0  271.77   26.70
  -3  19   0  249.78   32.90
   3  19   0  300.67   44.00
  -3  19   0  231.58   24.50
  -3  19   0  309.67   35.50
  -3  19   0  263.37   39.60
  -3  19   0  254.77   24.60
  -3  19   0  210.08   22.90
   3  19   0  253.87   21.90
   3  19   0  269.67   41.90
   3  19   0  259.17   28.90
  -3  19   0  234.68   29.50
   4 -19   0   41.10   29.20
   4 -19   0   13.30   24.20
  -4 -19   0   -2.60   14.70
  -4 -19   0   22.10   15.60
  -4 -19   0   -5.60   10.30
  -4 -19   0    8.60   21.40
  -4 -19   0  -25.20   26.00
  -4  19   0  -20.30   12.40
   4  19   0   -9.40   10.20
   4  19   0    4.00   10.00
   4  19   0    4.40   21.80
  -4  19   0   30.80   18.80
  -4  19   0   25.20   22.50
  -4  19   0   17.80   15.80
  -4  19   0    0.50   14.30
  -4  19   0    1.00   14.90
  -4  19   0   13.80   19.80
   4  19   0   -8.70   22.50
  -5 -19   0   29.60   28.30
  -5 -19   0   68.19   31.30
  -5 -19   0   62.49   22.00
   5 -19   0   82.19   30.90
   5 -19   0   64.69   27.30
   5  19   0   28.40   12.50
  -5  19   0   76.89   21.10
   5  19   0   66.29   17.20
  -5  19   0   49.00   19.40
  -5  19   0   76.19   25.90
  -5  19   0   53.49   18.10
  -5  19   0   43.20   20.60
  -5  19   0   46.00   22.40
   5  19   0   47.60   29.00
  -5  19   0   72.89   21.70
   5  19   0   63.39   25.40
  -6 -19   0   16.60   20.20
   6 -19   0   50.49   27.30
  -6 -19   0  -30.50   21.50
   6 -19   0   32.80   29.70
   6  19   0   28.00   14.30
  -6  19   0   37.60   18.90
  -6  19   0   -6.20   19.00
   6  19   0   14.00   20.20
  -6  19   0   22.20   16.90
   6  19   0   11.80   27.70
  -6  19   0   23.30   19.70
  -6  19   0  -18.50   13.80
   6  19   0   -4.10   11.90
  -6  19   0   13.20   12.90
  -6  19   0   20.80   18.00
   7 -19   0   70.39   27.20
  -7 -19   0   37.10   26.10
  -7 -19   0   57.29   25.40
   7 -19   0   62.09   27.40
   7  19   0    4.00   26.10
  -7  19   0   25.20   20.50
  -7  19   0   62.59   21.50
  -7  19   0   27.70   18.60
  -7  19   0   35.20   15.60
   7  19   0   45.20   16.40
   7  19   0   12.40   22.40
  -7  19   0   40.20   24.70
  -8 -19   0   -9.60   27.60
   8 -19   0   34.30   27.50
  -8 -19   0   15.60   21.60
   8 -19   0   26.90   25.80
  -8 -19   0   -1.70   12.10
  -8  19   0   30.90   23.10
   8  19   0  -13.80   20.70
  -8  19   0   28.10   25.30
  -8  19   0   -7.00   18.80
   8  19   0   -9.20   24.70
  -8  19   0   47.60   19.10
   8  19   0    9.10   14.30
  -8  19   0   19.30   19.60
  -8  19   0  -20.20   21.10
   9 -19   0   18.30   27.80
  -9 -19   0   22.90   24.70
  -9  19   0   31.10   22.30
  -9  19   0   49.20   22.20
  -9  19   0   11.90   21.80
 -10 -19   0   40.40   28.70
 -10 -19   0    6.20   23.40
  10 -19   0   32.30   27.80
  10  19   0   21.40   29.50
 -10  19   0   63.49   27.50
   0 -20   0   28.60    8.90
   0 -20   0  -13.00   20.50
   0 -20   0   35.30   27.10
   0 -20   0   54.29   15.80
   0  20   0   62.39   18.00
   0  20   0   25.60   22.40
   0  20   0   16.50   23.60
  -1 -20   0   14.50    8.90
  -1 -20   0    6.40   14.40
   1 -20   0   35.60   17.30
  -1 -20   0   33.00   26.90
   1 -20   0   47.20   28.00
  -1 -20   0   17.00   32.80
  -1 -20   0   36.60   16.50
   1  20   0   58.59   17.10
   1  20   0   25.60    9.00
   1  20   0   37.30   14.20
  -1  20   0   14.90   14.40
  -1  20   0   35.70   22.70
   1  20   0   32.60   26.30
   1  20   0   16.00    9.10
  -1  20   0   32.70   23.50
  -1  20   0    1.00   13.00
  -2 -20   0  301.37   42.20
  -2 -20   0  390.16   33.60
   2 -20   0  404.06   51.49
  -2 -20   0  388.86   57.49
  -2  20   0  432.26   35.70
   2  20   0  388.66   30.60
  -2  20   0  303.67   47.10
  -2  20   0  289.47   28.00
  -2  20   0  358.36   39.40
   2  20   0  329.87   21.00
   2  20   0  417.56   48.60
  -2  20   0  424.76   46.70
   2  20   0  319.57   38.30
  -3 -20   0   45.80   29.70
  -3 -20   0   35.70   28.20
  -3 -20   0   90.99   22.20
   3 -20   0   47.40   33.20
  -3  20   0   60.49   21.20
  -3  20   0   31.80   18.50
   3  20   0   45.40   18.10
  -3  20   0   37.70   16.50
   3  20   0   71.09   13.30
  -3  20   0   37.30   31.40
   3  20   0   81.39   30.80
   3  20   0   17.50   22.30
  -4 -20   0   51.59   19.80
   4 -20   0   26.00   31.50
   4 -20   0   82.89   30.80
  -4 -20   0   53.79   36.20
  -4  20   0   79.29   22.30
  -4  20   0   50.49   16.50
   4  20   0   18.60   21.50
   4  20   0   67.89   32.00
   4  20   0   56.39   13.80
  -4  20   0   38.80   16.90
  -4  20   0   53.69   20.50
   4  20   0   46.20   17.00
   5 -20   0   60.49   32.00
   5 -20   0   53.99   29.20
  -5 -20   0   86.19   37.20
  -5 -20   0   55.29   21.50
   5  20   0   76.19   37.50
  -5  20   0   54.19   20.90
  -5  20   0   58.09   21.80
   5  20   0   21.10   15.30
  -5  20   0   38.00   20.10
   5  20   0   26.60   29.00
  -6 -20   0  108.69   27.80
   6 -20   0   99.59   36.10
   6 -20   0  125.19   36.00
   6  20   0  101.89   44.10
  -6  20   0   88.29   20.00
  -6  20   0  104.09   26.20
  -6  20   0  101.89   23.40
  -6  20   0  100.99   24.60
   6  20   0  121.79   20.20
   7 -20   0  212.48   43.00
   7 -20   0  184.28   36.80
  -7 -20   0  169.38   49.60
  -7 -20   0  173.58   33.30
  -7  20   0  152.68   30.20
  -7  20   0  135.49   26.30
   7  20   0  121.49   28.00
   8 -20   0  260.17   53.79
  -8 -20   0  205.08   35.90
   8 -20   0  300.77   70.49
  -8 -20   0  200.08   48.60
   0 -21   0   23.60   16.30
   0 -21   0  -34.70   31.10
   0  21   0    0.40    0.80
   0  21   0   -6.80   24.60
   0  21   0   42.20   17.10
  -1 -21   0    5.40   25.40
  -1 -21   0   -2.90    9.50
   1 -21   0   27.70   37.30
  -1 -21   0   21.90   16.90
  -1  21   0  -18.30   29.60
   1  21   0   52.69   17.70
  -1  21   0    5.10   15.30
   1  21   0   94.49   40.60
  -1  21   0   22.60   21.90
   2 -21   0   32.40   38.00
  -2 -21   0   13.00   17.20
  -2  21   0   35.80   37.60
   2  21   0   14.60   15.40
  -2  21   0   41.60   18.00
  -2  21   0   -5.10   15.20
  -2  21   0   52.39   24.20
   2  21   0   32.30   11.00
  -3 -21   0  160.98   28.30
   3 -21   0  139.29   43.90
  -3  21   0  112.29   24.90
   3  21   0  176.48   18.70
  -3  21   0  106.29   25.90
  -3  21   0  135.59   25.20
   3  21   0  133.09   22.80
  -4 -21   0   21.70   33.80
  -4 -21   0   15.00   20.70
   4 -21   0    5.00   32.00
   4  21   0   -1.80   19.80
   4  21   0   -4.30   14.80
  -4  21   0   -1.90   18.40
  -4  21   0   36.50   20.20
   4  21   0   -0.20   28.80
   5 -21   0  175.58   42.60
  -5 -21   0  206.48   33.30
  -5  21   0  180.68   31.20
   5  21   0  249.18   26.30
  -5  21   0  204.78   31.50
  -5  21   0  167.48   28.00
   5  21   0  226.18   48.60
 -22   0   1   10.60   24.30
 -22   0   1    2.80   20.60
  22   0  -1   54.69   29.20
 -22   0   1  -22.00   18.80
  22   0  -1   53.69   25.80
 -21   0   1   55.79   21.60
  21   0  -1   42.00   21.30
  21   0  -1   38.50   21.60
 -21   0   1   35.50   40.30
  21   0  -1   66.59   26.40
 -21   0   1   51.89   23.30
  21   0  -1   60.99   36.70
 -21   0   1  103.39   29.80
  20   0  -1   22.70   20.90
 -20   0   1   13.60   16.90
  20   0  -1   61.89   23.10
 -20   0   1   17.90   21.60
 -20   0   1   12.00   18.80
 -20   0   1   -1.80   18.40
  20   0  -1   51.29   19.70
 -20   0   1   -4.80   13.80
  20   0  -1    1.10   27.40
  20   0  -1   23.60   22.90
  19   0  -1  651.33   42.90
  19   0  -1  537.45   41.10
  19   0  -1  584.74   45.30
 -19   0   1  582.04   47.30
 -19   0   1  542.85   59.79
 -19   0   1  599.44   39.40
  19   0  -1  616.44   56.89
  19   0  -1  635.94   52.99
 -19   0   1  539.45   42.30
 -19   0   1  561.64   35.40
 -18   0   1   60.09   19.00
  18   0  -1   68.69   32.70
 -18   0   1   72.69   18.60
  18   0  -1   98.99   21.90
  18   0  -1   44.60   27.70
 -18   0   1   32.30   19.30
 -18   0   1   18.90   16.60
  18   0  -1   54.99   21.50
  18   0  -1   16.40   20.50
 -18   0   1   55.59   20.90
 -18   0   1   49.40   18.60
  17   0  -1  482.15   41.10
 -17   0   1  391.66   32.90
  17   0  -1  467.45   34.50
 -17   0   1  397.46   33.90
  17   0  -1  334.47   45.80
 -17   0   1  315.17   31.00
  17   0  -1  420.46   40.70
 -17   0   1  353.56   33.50
  17   0  -1  360.66   32.50
  17   0  -1  382.86   36.90
 -17   0   1  453.95   33.90
 -17   0   1  366.46   27.40
 -16   0   1   11.50   12.40
 -16   0   1   27.40   17.10
  16   0  -1   -2.40   21.20
 -16   0   1   25.10   15.40
  16   0  -1    1.60   19.00
 -16   0   1   18.30   18.10
 -16   0   1   17.70   13.70
  16   0  -1   12.90   17.80
  16   0  -1   35.50   17.60
  16   0  -1   13.40    9.70
  16   0  -1    2.70   13.50
 -16   0   1    3.40   12.00
 -16   0   1    9.90   14.90
 -16   0   1   12.40   14.00
  16   0  -1   32.90   14.30
 -15   0   1   38.20   13.10
  15   0  -1   30.10   12.00
 -15   0   1   19.00   14.60
 -15   0   1   24.90   15.40
  15   0  -1    9.60   11.70
  15   0  -1   13.40    9.10
  15   0  -1   34.00   25.40
  15   0  -1   28.10   14.20
 -15   0   1   29.40   12.50
 -15   0   1   32.30   14.90
 -15   0   1   54.59   17.70
  15   0  -1   42.60   19.80
  15   0  -1   33.80   13.90
 -15   0   1   47.90   16.20
 -15   0   1   33.90   16.50
  15   0  -1   15.60   19.10
 -15   0   1    6.30   11.70
 -15   0   1   36.80   16.50
  15   0  -1   48.10   16.00
 -14   0   1   -9.10   12.70
  14   0  -1   16.40   19.10
 -14   0   1   -9.50   11.20
 -14   0   1   14.60   12.70
  14   0  -1   -9.70   11.20
  14   0  -1    1.20    9.00
 -14   0   1  -12.80   14.90
  14   0  -1   -0.10   11.80
 -14   0   1   -1.80   12.50
 -14   0   1  -13.60    9.50
 -14   0   1    0.60   13.60
 -14   0   1   -7.40    9.60
  14   0  -1  -24.50   15.00
  14   0  -1  -12.00    9.90
  14   0  -1    3.70   10.50
  14   0  -1   -0.80   17.00
 -14   0   1   -6.20   21.00
 -14   0   1   -2.40    9.30
  14   0  -1    5.30   12.10
  14   0  -1  -13.10   11.70
 -13   0   1  270.67   19.90
  13   0  -1  226.78   23.90
 -13   0   1  239.88   24.30
  13   0  -1  209.48   23.30
 -13   0   1  253.97   21.80
  13   0  -1  249.97   41.10
 -13   0   1  270.97   37.80
  13   0  -1  301.37   35.30
  13   0  -1  252.57   23.30
 -13   0   1  230.08   19.90
  13   0  -1  235.68   27.90
  13   0  -1  256.17   21.10
 -13   0   1  237.28   22.80
 -13   0   1  274.57   18.40
 -13   0   1  229.88   22.80
 -13   0   1  202.48   24.30
  13   0  -1  280.37   30.70
 -13   0   1  191.88   23.20
 -13   0   1  236.58   24.90
  13   0  -1  232.88   16.90
  13   0  -1  205.98   19.70
 -12   0   1   19.30   12.60
  12   0  -1   19.90   16.10
  12   0  -1   12.80   11.10
 -12   0   1   17.60   14.10
  12   0  -1    1.40   10.70
  12   0  -1    8.50   15.90
 -12   0   1   31.40   13.70
 -12   0   1    9.90    9.20
 -12   0   1   11.50    9.70
  12   0  -1   12.50   12.50
 -12   0   1    7.90   10.70
 -12   0   1   -9.00   14.00
 -12   0   1   19.70   12.40
 -12   0   1   17.80   12.10
 -12   0   1   11.90   10.80
  12   0  -1    2.50   10.20
  12   0  -1    1.80   10.20
  12   0  -1   24.20   11.00
  12   0  -1   16.40    8.60
  12   0  -1   20.20   22.10
 -12   0   1   11.20    8.30
  12   0  -1   27.20   19.10
 -12   0   1   10.20   11.70
 -11   0   1  341.17   19.00
  11   0  -1  326.57   28.10
  11   0  -1  312.17   23.10
  11   0  -1  282.47   26.80
 -11   0   1  321.37   24.10
  11   0  -1  336.37   23.20
 -11   0   1  350.06   22.90
 -11   0   1  356.96   23.30
 -11   0   1  370.46   25.40
  11   0  -1  334.97   23.20
 -11   0   1  341.47   20.20
 -11   0   1  364.46   24.00
 -11   0   1  344.37   19.10
  11   0  -1  327.17   26.60
 -11   0   1  340.27   20.40
  11   0  -1  295.27   30.50
 -11   0   1  308.87   30.00
 -11   0   1  369.96   23.30
  11   0  -1  314.87   22.60
  11   0  -1  335.07   20.60
  11   0  -1  298.27   16.90
  11   0  -1  340.37   17.50
  11   0  -1  316.27   19.90
 -11   0   1  318.87   22.50
  10   0  -1    0.50   11.80
  10   0  -1    8.30   12.30
  10   0  -1    1.90    9.00
  10   0  -1   11.50    8.80
  10   0  -1   -7.30   13.70
  10   0  -1    2.10   12.90
  10   0  -1    8.00   10.30
 -10   0   1    4.90    9.00
 -10   0   1    4.40    8.30
  10   0  -1    7.80    9.30
 -10   0   1    3.30    8.30
 -10   0   1    2.70   10.00
  10   0  -1    5.20    7.60
 -10   0   1   10.50   11.70
 -10   0   1    1.10    9.70
 -10   0   1    4.60    8.10
  10   0  -1    6.30    5.20
 -10   0   1    7.50    9.20
 -10   0   1   -0.40   10.30
 -10   0   1    5.00    8.70
  10   0  -1    6.90    8.40
  10   0  -1   -7.20    8.70
 -10   0   1    4.80    7.20
 -10   0   1    5.40   12.20
  -9   0   1 1109.79   39.70
   9   0  -1 1132.09   37.70
  -9   0   1 1137.29   38.80
   9   0  -1 1071.69   34.30
  -9   0   1 1148.19   44.10
   9   0  -1 1116.19   35.50
   9   0  -1 1171.88   44.60
  -9   0   1 1136.89   37.20
   9   0  -1 1179.48   41.50
   9   0  -1 1135.89   37.50
   9   0  -1 1138.09   41.00
  -9   0   1 1137.19   40.40
  -9   0   1 1120.59   37.10
  -9   0   1 1141.89   43.10
  -9   0   1 1162.08   41.70
   9   0  -1 1189.48   45.30
  -9   0   1 1137.29   40.60
   9   0  -1 1126.09   66.89
   9   0  -1 1141.69   40.70
  -9   0   1 1094.59   36.10
   9   0  -1 1113.39   41.10
   9   0  -1 1145.79   39.90
  -9   0   1 1137.29   41.20
   8   0  -1  -13.20    8.30
   8   0  -1   -6.70    4.70
  -8   0   1   12.10    6.90
  -8   0   1   -4.90    9.70
   8   0  -1  -12.30   11.50
  -8   0   1    2.40   16.70
  -8   0   1   -4.00    6.30
  -8   0   1   -6.10    7.20
  -8   0   1   -8.80    6.70
   8   0  -1   -4.70    8.10
  -8   0   1    7.60    7.50
  -8   0   1    1.90    6.60
   8   0  -1   13.10    9.40
   8   0  -1    8.30   14.40
  -8   0   1   25.70   12.20
   8   0  -1   13.60    8.80
   8   0  -1   10.80    6.80
  -8   0   1    4.10    8.10
   8   0  -1    1.90    9.00
  -8   0   1  -13.70    8.60
  -8   0   1    3.30    9.50
   7   0  -1   35.50   10.60
  -7   0   1    5.70    9.30
   7   0  -1   23.80    9.40
   7   0  -1   23.70   12.70
  -7   0   1   22.20    8.80
  -7   0   1   21.20    8.00
   7   0  -1   10.90    7.50
  -7   0   1   33.80    9.90
   7   0  -1   30.60    9.90
  -7   0   1   37.20    8.20
   7   0  -1   25.10    9.40
  -7   0   1   28.60   11.10
  -7   0   1   16.70    6.90
  -7   0   1   24.50   10.50
   7   0  -1   50.49   13.50
  -7   0   1   53.99   13.90
  -7   0   1   18.10    9.80
   7   0  -1   23.40   10.10
   7   0  -1   23.60    7.50
   7   0  -1   29.70   15.20
  -7   0   1   42.00    9.20
   6   0  -1   33.50   11.00
   6   0  -1    9.90    8.00
  -6   0   1   17.50    8.60
   6   0  -1   13.10    6.70
  -6   0   1   -0.10    6.00
  -6   0   1   22.30    9.90
   6   0  -1   10.50   12.40
  -6   0   1   11.00    7.30
  -6   0   1   23.20    8.60
   6   0  -1   24.50   10.60
  -6   0   1    7.30    7.90
  -6   0   1   27.70   12.50
  -6   0   1   16.00    8.80
   6   0  -1    7.90    8.30
  -6   0   1   15.10    7.90
   6   0  -1   15.60    6.10
   6   0  -1   10.20    9.20
   6   0  -1    7.90    7.20
  -6   0   1   18.70    7.20
   6   0  -1   23.20    7.70
   6   0  -1   23.50   12.70
  -6   0   1   33.10    7.40
  -6   0   1    9.50    7.10
  -5   0   1   66.09    8.20
  -5   0   1   80.59   11.10
  -5   0   1   54.89    8.90
   5   0  -1   61.89    7.40
   5   0  -1   72.49    8.40
  -5   0   1   73.49   10.80
   5   0  -1   74.29   12.70
  -5   0   1   75.39    9.80
  -5   0   1   58.09    8.60
  -5   0   1   78.09   10.10
  -5   0   1   63.19    8.90
   5   0  -1   44.60    8.40
   5   0  -1   68.09    9.90
  -5   0   1   62.59    9.30
   5   0  -1   66.59   10.10
   5   0  -1   58.69   11.20
   5   0  -1   62.59    9.10
   5   0  -1   68.09    9.60
   5   0  -1   62.89   10.50
   5   0  -1   88.99   14.10
   5   0  -1   57.29    9.00
  -5   0   1   58.59    9.90
  -5   0   1   70.19    8.90
  -5   0   1   59.09    7.50
   5   0  -1   70.89    9.80
   4   0  -1   -5.60    5.00
  -4   0   1   -5.10    5.80
  -4   0   1    4.00    5.30
   4   0  -1   -4.60    6.00
   4   0  -1   -2.20    9.10
  -4   0   1    3.90    7.00
  -4   0   1   -8.10    4.80
  -4   0   1   -9.10    5.30
   4   0  -1   -7.90    4.80
  -4   0   1    7.00    5.90
   4   0  -1   -1.60    8.30
  -4   0   1   -1.50    5.80
   4   0  -1    1.10    4.90
  -4   0   1   -3.80    6.00
   4   0  -1   -5.20    6.90
   4   0  -1   -6.40    5.70
   4   0  -1    8.60    8.20
   4   0  -1   -4.70    7.40
   4   0  -1    3.00    4.20
   4   0  -1    0.70    6.50
  -4   0   1   -4.90    6.10
  -4   0   1    3.90    7.40
   4   0  -1  -12.10    9.80
   4   0  -1   -0.20    5.00
  -4   0   1   11.30    8.00
   4   0  -1   -6.80    5.40
  -4   0   1   -2.30    7.90
   3   0  -1 1208.48   35.10
   3   0  -1 1199.88   33.30
   3   0  -1 1122.19   31.80
   3   0  -1 1146.99   32.80
  -3   0   1 1174.68   32.60
   3   0  -1 1202.28   32.80
   3   0  -1 1089.99   30.80
   3   0  -1 1136.39   34.00
   3   0  -1 1181.08   32.60
  -3   0   1 1158.78   31.30
  -3   0   1 1216.18   33.00
   3   0  -1 1184.28   35.60
  -3   0   1 1155.28   33.10
  -3   0   1 1183.78   32.80
  -3   0   1 1143.29   31.90
   3   0  -1 1150.58   31.30
  -3   0   1 1159.18   34.20
   3   0  -1 1153.88   31.20
  -3   0   1 1151.88   33.80
   3   0  -1 1144.89   31.30
  -3   0   1 1179.78   34.10
   3   0  -1 1142.39   33.20
   3   0  -1 1185.98   33.00
  -3   0   1 1168.18   32.90
  -3   0   1 1212.68   31.40
  -3   0   1 1131.79   31.00
  -2   0   1   -1.00    3.10
  -2   0   1    0.40    2.70
   2   0  -1    0.00    2.80
  -2   0   1   -2.00    3.00
   2   0  -1    2.30    2.80
   2   0  -1    1.70    3.10
  -2   0   1    8.80    4.00
   2   0  -1   -3.60    2.40
   2   0  -1   -4.60    4.50
  -2   0   1   -0.80    2.30
  -2   0   1   -3.00    2.60
  -2   0   1    2.10    2.90
  -2   0   1    1.20    3.50
   2   0  -1    2.80    4.30
   2   0  -1    5.90    4.00
   2   0  -1   -0.10    3.40
   2   0  -1    2.40    5.30
  -2   0  -1   11.90    5.10
  -2   0  -1   -0.70    3.80
   2   0   1   -1.60    3.80
   2   0   1   -0.40    4.00
  -2   0  -1   -0.10    3.10
   2   0   1    5.30    4.90
  -2   0  -1    2.20    3.00
   2   0   1    3.10    3.50
   2   0   1    3.30    3.50
   2   0   1   12.50    4.90
  -2   0  -1   -0.20    2.70
  -2   0  -1    1.00    5.30
   2   0   1    5.60    4.20
  -2   0  -1    2.40    2.90
   2   0   1   -1.20    1.90
  -2   0  -1    2.50    3.40
   2   0   1    2.20    3.30
   2   0   1    3.00    4.00
  -2   0  -1    3.40    3.90
   2   0   1   13.80    4.70
   3   0   1 1999.50   51.69
  -3   0  -1 2063.69   54.29
   3   0   1 2046.70   53.09
  -3   0  -1 2147.99   54.59
  -3   0  -1 2136.09   54.69
  -3   0  -1 2078.19   59.29
   3   0   1 2076.59   53.79
  -3   0  -1 2076.19   55.39
   3   0   1 2113.69   54.39
   3   0   1 2096.39   54.69
   3   0   1 2049.20   54.99
   3   0   1 2058.89   54.69
  -3   0  -1 2016.10   51.69
  -3   0  -1 2056.79   56.19
   3   0   1 2149.48   54.69
  -3   0  -1 2136.49   54.79
   3   0   1 2162.88   54.69
   3   0   1 2150.08   56.79
  -3   0  -1 2091.69   54.89
  -3   0  -1 1988.10   54.19
  -3   0  -1 2190.88   53.89
   3   0   1 2210.98   54.69
  -3   0  -1 2121.89   54.39
   3   0   1 2102.09   56.59
  -3   0  -1 2039.00   53.09
  -3   0  -1 2098.49   54.79
   3   0   1 2123.09   54.69
   4   0   1    3.30    6.30
   4   0   1   -4.10    5.70
  -4   0  -1    1.70    5.10
   4   0   1    1.30    8.30
   4   0   1    1.20    5.60
  -4   0  -1    2.00    5.30
  -4   0  -1   -0.40    3.60
  -4   0  -1   -5.80    5.60
   4   0   1   -3.90    5.60
   4   0   1   -3.40    6.10
   4   0   1   -7.10    5.10
   4   0   1   -3.00    4.90
  -4   0  -1    8.60    7.60
   4   0   1    6.50    7.20
  -4   0  -1    4.90    7.30
   4   0   1   -1.30    3.40
   4   0   1   -4.50    6.40
   4   0   1   -2.40    5.60
  -4   0  -1   -3.80    6.00
  -4   0  -1    5.40    5.80
  -4   0  -1   10.70    8.40
   4   0   1    9.20    8.50
  -4   0  -1   -7.40    6.00
  -4   0  -1   -3.90    5.40
  -4   0  -1   -0.90    7.30
  -4   0  -1    0.80    5.50
   4   0   1    6.60    6.70
  -4   0  -1    9.80    7.50
  -5   0  -1   74.29    9.60
  -5   0  -1   76.89   10.00
   5   0   1   75.39   12.10
  -5   0  -1   72.69    9.50
  -5   0  -1   78.09   10.60
   5   0   1  115.09   15.30
  -5   0  -1   75.29    8.80
   5   0   1   86.69   12.70
   5   0   1   85.49   11.90
   5   0   1   80.29   10.10
   5   0   1   80.19    9.80
   5   0   1   88.99    9.80
  -5   0  -1   87.99   10.30
   5   0   1   86.89   10.60
   5   0   1   79.49   10.00
  -5   0  -1   79.29    9.30
  -5   0  -1   69.69    6.80
  -5   0  -1  107.99   11.90
   5   0   1  113.29   14.60
  -5   0  -1   82.59   10.60
  -5   0  -1   94.09   12.00
  -5   0  -1  112.39   12.50
  -6   0  -1   -3.10    5.80
  -6   0  -1   -5.80    6.20
  -6   0  -1   12.00    6.60
  -6   0  -1    2.90    8.80
   6   0   1    2.50    7.00
   6   0   1    2.60    9.80
   6   0   1    7.20    8.00
  -6   0  -1   -2.10    8.00
   6   0   1   23.50    9.20
  -6   0  -1    0.10    6.70
   6   0   1   -5.00    6.80
   6   0   1   -1.30    6.80
   6   0   1   -5.00    7.90
   6   0   1    5.60    8.20
  -6   0  -1    7.50   11.80
  -6   0  -1   16.90    9.30
  -6   0  -1   12.70    7.40
   6   0   1   17.20   11.40
  -6   0  -1    6.90    8.70
  -6   0  -1   -5.20    6.70
   6   0   1    5.20    7.60
   7   0   1   17.20    9.30
   7   0   1    7.30    9.80
   7   0   1    6.80    8.10
  -7   0  -1   -6.40    8.10
   7   0   1   11.80    8.80
   7   0   1   13.60    8.70
  -7   0  -1    8.50   14.10
  -7   0  -1    9.20    9.40
   7   0   1    5.60    8.50
  -7   0  -1   16.10   11.40
  -7   0  -1   13.80   10.50
  -7   0  -1   10.70    7.10
  -7   0  -1   -0.20    9.30
   7   0   1    5.00    4.70
  -7   0  -1   23.10    9.00
   7   0   1   34.00   15.30
  -7   0  -1    9.70    7.60
  -7   0  -1   18.10    7.60
  -7   0  -1   21.30    8.80
  -7   0  -1    3.00    7.50
   7   0   1   11.30    8.70
   7   0   1   15.00   12.70
   8   0   1   -0.70    7.80
   8   0   1   16.10   13.20
   8   0   1    4.10    8.60
   8   0   1   -2.10    9.60
  -8   0  -1    5.00    7.00
  -8   0  -1    4.50    7.40
  -8   0  -1  -10.80    7.90
  -8   0  -1   -2.30    7.50
  -8   0  -1    5.70    9.90
   8   0   1    8.10    7.70
  -8   0  -1   -6.40    7.70
  -8   0  -1    6.90   10.40
  -8   0  -1    3.80    7.90
  -8   0  -1    1.10    6.60
   8   0   1   19.70   11.50
  -8   0  -1   14.50    8.70
   8   0   1   -3.00    5.40
   8   0   1    4.10    8.40
   8   0   1    2.70    8.10
  -8   0  -1   10.00   10.00
   8   0   1   -5.30    7.70
  -8   0  -1   25.10   12.30
  -9   0  -1 1230.98   43.10
  -9   0  -1 1254.87   43.20
   9   0   1 1258.57   41.00
  -9   0  -1 1196.78   43.30
   9   0   1 1302.37   51.59
  -9   0  -1 1289.37   44.40
   9   0   1 1163.48   41.50
  -9   0  -1 1289.77   47.50
   9   0   1 1212.08   36.10
   9   0   1 1287.97   43.80
  -9   0  -1 1207.98   39.50
   9   0   1 1185.38   43.20
   9   0   1 1228.88   41.70
  -9   0  -1 1275.27   43.40
  -9   0  -1 1213.68   43.40
  -9   0  -1 1264.47   43.30
   9   0   1 1196.58   43.30
  -9   0  -1 1182.18   40.90
   9   0   1 1252.77   45.60
   9   0   1 1173.78   42.80
  -9   0  -1 1264.67   39.20
  -9   0  -1 1249.07   41.20
   9   0   1 1249.97   48.20
  10   0   1   31.10   14.50
  10   0   1   11.90   16.50
 -10   0  -1    8.10   11.50
 -10   0  -1   19.90   10.10
 -10   0  -1   34.00   11.80
 -10   0  -1   17.00    9.70
[truncated: 14,186,186 more chars]
